# Supplementary material for: Remote control of microtubule plus-end dynamics and function from the minus-end
Source: eLife. 2019 Sep 6;8:e48627. doi: 10.7554/eLife.48627 (PMC6754230; doi:10.7554/eLife.48627)
Supplement: Supplementary file 1. [file elife-48627-supp1.xlsx]

## Sheet: Fig 4g
2D length (µm) of astral microtubules in wildtype metaphase cells.
Data presented in Fig. 4g
		correct		inverted
		b-MT	m-MT	b-MT	m-MT
mean	biological replicates	1.598	0.813	1.479	1.048
		1.53	0.66	0.7837	1.169
		1.493	0.6811	1.555	0.3212
	technical replicates	1.494	0.6708	1.215	0.5378
median		1.489	0.552	1.272	0.775
		all data points
		correct		inverted
		b-MT	m-MT	b-MT	m-MT
		0.194	0	0.711	0.763
		0.224	0.567	1.173	1.161
		0.33	1.636	1.863	0.997
		0.339	1.495	1.754	0.671
		0.571	0	0.691	0.901
		0.629	2.168	0.41	1.224
		0.644	1.619	0.194	1.202
		0.648	1.042	2.529	0.716
		0.648	0.478	2.553	1.79
		0.665	0.807	2.335	0.352
		0.673	0.438	2.054	1.751
		0.675	0
		0.688	1.028
		0.704	0.707	1.124	1.481
		0.768	0.735	0.545	1.149
		0.77	0.571	1.698	1.217
		0.776	1.435	0	0.787
		0.779	0.472	1.335	1.574
		0.785	0.389	0	0.803
		0.787	0.547
		0.852	0.837
		0.873	1.271	1.688	0.316
		0.93	0.402	0.852	0
		0.94	0	2.159	0.852
		0.942	2.108	1.314	0.142
		0.945	0.834	1.763	0.296
		0.968	1.401
		0.979	2.805
		0.992	0.728
		0.992	1.275
		1.042	1.75	0	0
		1.047	0.236	0.426	1.071
		1.062	1.149	0.583	0.381
		1.077	0	0.876	0.338
		1.086	0.227	0.892	0.839
		1.109	0.985	0.931	0.139
		1.125	2.84	0.982	0.595
		1.134	0.917	1.083	0.251
		1.148	0.348	1.173	0.717
		1.152	0.594	1.23	0.425
		1.191	0.968	1.33	0.425
		1.223	0.907	1.343	1.044
		1.225	0.203	1.383	0.569
		1.231	0.949	1.675	0.976
		1.234	0.435	1.804	0
		1.25	0	1.912	0.795
		1.25	0.867	2.068	0.886
		1.256	2.599	2.181	0.229
		1.301	1.076
		1.335	1.551
		1.338	2.11
		1.338	0.949
		1.341	0.308
		1.369	0.407
		1.371	0.668
		1.371	0.435
		1.373	1.851
		1.403	0
		1.403	0.361
		1.408	2.372
		1.408	0.971
		1.411	0
		1.413	0.133
		1.416	0
		1.465	0
		1.534	0.287
		1.536	0
		1.556	0.178
		1.556	1.582
		1.574	1.069
		1.604	0
		1.612	2.316
		1.627	1.473
		1.629	0
		1.629	0.633
		1.659	1.275
		1.672	1.509
		1.677	0
		1.679	1.203
		1.679	0
		1.691	0
		1.699	2.106
		1.702	2.805
		1.717	0.746
		1.753	0
		1.761	0
		1.765	0
		1.769	0.254
		1.78	0.688
		1.78	0
		1.79	0
		1.828	0.167
		1.832	0.935
		1.832	0.844
		1.835	0.755
		1.842	1.136
		1.869	1.727
		1.875	1.673
		1.902	0.435
		1.925	1.635
		1.935	0.468
		1.953	0
		1.962	2.962
		1.978	0.067
		2.014	0
		2.016	0.756
		2.031	0.34
		2.037	0.194
		2.048	1.384
		2.099	0
		2.128	1.184
		2.137	2.751
		2.139	0
		2.235	1.635
		2.256	0
		2.268	1.17
		2.335	1.708
		2.342	0.844
		2.405	0.701
		2.429	0
		2.485	0
		2.502	0
		2.517	1.456
		2.659	0
		2.669	0.536
		2.689	2.274
		2.721	0
		2.735	1.133
		2.775	1.156
		2.867	0
		2.88	0
		2.891	0.713
		2.905	0.474
		2.917	1.489
		2.918	1.094
		2.937	0.067
		3.004	0
		3.054	1.047
		3.061	1.018
		0	0.802
		0	1.651
		0.233	1.748
		0.38	0.067
		0.448	0.329
		0.567	0.236
		0.601	0
		0.604	0.668
		0.612	0
		0.615	0.898
		0.665	0.648
		0.667	1.129
		0.688	1.001
		0.688	1.103
		0.694	1.322
		0.696	0.972
		0.709	0
		0.768	0.033
		0.777	1.1
		0.788	0
		0.844	0.445
		0.85	1.629
		0.866	0.308
		0.907	0
		0.91	0
		0.929	0.667
		0.936	0.406
		0.951	0
		0.954	0
		0.97	0.434
		0.972	0.329
		0.985	0.543
		0.987	0.632
		0.99	0.97
		1.006	1.111
		1.008	1.646
		1.008	0.708
		1.008	2.268
		1.023	0
		1.038	0.38
		1.047	0.939
		1.057	1.345
		1.06	0.732
		1.068	1.156
		1.094	0
		1.105	0
		1.105	0.214
		1.109	0.806
		1.119	0.067
		1.134	2.411
		1.148	0
		1.156	0.254
		1.179	0.84
		1.193	1.064
		1.201	0
		1.205	0.492
		1.214	1.965
		1.221	2.122
		1.226	0
		1.238	0.812
		1.245	0.211
		1.256	0.44
		1.281	0
		1.298	0.224
		1.301	0.956
		1.341	0.907
		1.343	1.407
		1.351	1.416
		1.361	0
		1.361	1.436
		1.369	0.583
		1.378	0.949
		1.379	1.371
		1.393	0.675
		1.403	1.895
		1.411	0
		1.418	0
		1.42	0.873
		1.422	0.746
		1.434	0
		1.438	0
		1.447	1.135
		1.463	1.501
		1.468	0.094
		1.489	2.238
		1.492	1.121
		1.494	0
		1.495	0
		1.508	0.261
		1.513	0.435
		1.514	0.939
		1.523	1.338
		1.548	0.688
		1.552	0.826
		1.552	0.12
		1.562	0
		1.617	0
		1.635	0.285
		1.656	0
		1.673	1.68
		1.676	0
		1.694	0
		1.699	0.615
		1.709	1.028
		1.731	0.472
		1.735	0.684
		1.768	0.287
		1.78	0
		1.796	1.505
		1.809	0.844
		1.815	0
		1.836	2.305
		1.854	0
		1.869	0.033
		1.878	0.559
		1.881	0
		1.887	0
		1.889	0.267
		1.896	1.197
		1.935	0
		1.939	0
		1.943	1.016
		1.959	0.668
		1.969	0.667
		1.975	0
		1.975	0
		2.002	1.25
		2.002	0
		2.009	0
		2.016	0
		2.017	0
		2.068	0
		2.073	0.864
		2.075	0.701
		2.095	0
		2.113	0
		2.141	0.876
		2.197	0
		2.215	2.164
		2.233	0.486
		2.259	0.844
		2.268	0
		2.273	0.34
		2.277	0
		2.28	0
		2.305	0
		2.305	1.225
		2.319	0.597
		2.361	0
		2.363	1.636
		2.374	0
		2.406	1.462
		2.453	0.243
		2.47	0
		2.544	0
		2.61	1.488
		2.638	0.735
		2.711	0
		2.829	0
		2.996	0.41
		3.097	0.881
		3.449	0.968
		0.465	0
		0.597	0.522
		0.609	0
		0.648	0.403
		0.704	2.031
		0.782	2.217
		0.87	1.241
		0.917	1.16
		0.985	0
		1.001	2.435
		1.008	0.178
		1.032	0
		1.197	1.862
		1.252	1.21
		1.293	0
		1.317	1.082
		1.353	0.74
		1.371	1.974
		1.379	0.497
		1.468	0
		1.471	0.881
		1.481	0
		1.488	0.552
		1.538	0.781
		1.576	1.197
		1.577	1.429
		1.599	1.477
		1.61	1.838
		1.616	1.008
		1.63	0.708
		1.656	0.463
		1.657	0
		1.668	0.796
		1.683	2.527
		1.688	2.224
		1.703	0.447
		1.762	0
		1.779	0.906
		1.781	1.17
		1.913	0.58
		2.1	0
		2.114	0.629
		2.166	0.261
		2.202	0.901
		2.288	0
		2.289	0.982
		2.294	1.104
		2.314	2.186
		2.335	0.901
		2.368	0
		2.511	0.552
		2.634	0
		2.705	0.39
		3.352	0.657
		0.17	2.426
		0.203	1.722
		0.298	0.478
		0.335	0
		0.377	0
		0.402	0
		0.407	1.773
		0.481	0
		0.505	0.898
		0.567	0
		0.574	0
		0.59	0
		0.597	1.193
		0.6	1.976
		0.668	0.735
		0.685	0.513
		0.694	0
		0.696	0.468
		0.732	0
		0.734	0.944
		0.734	0
		0.738	0
		0.741	1.091
		0.778	0.373
		0.785	0.708
		0.786	1.145
		0.787	0
		0.793	0.138
		0.796	0
		0.807	1.535
		0.807	0
		0.807	2.08
		0.825	0.547
		0.834	0
		0.834	0.868
		0.834	0.492
		0.835	1.089
		0.883	2.359
		0.901	1.643
		0.903	0.49
		0.907	0
		0.907	0.203
		0.927	0
		0.927	1.055
		0.943	0.734
		0.955	1.138
		0.962	0.283
		0.97	0.836
		0.974	1.778
		0.974	0
		0.976	0.684
		0.981	0.583
		0.986	1.256
		1.023	0
		1.03	0.167
		1.043	1.981
		1.047	0.474
		1.047	3.369
		1.055	0.648
		1.062	2.244
		1.066	0.105
		1.068	0
		1.069	0
		1.069	0.269
		1.074	0.067
		1.074	1.135
		1.085	0
		1.109	2.268
		1.121	1.175
		1.156	0.402
		1.183	0.665
		1.184	1.305
		1.191	0.696
		1.201	0.501
		1.235	0
		1.238	1.722
		1.238	0.716
		1.241	0
		1.241	1.203
		1.275	0
		1.314	0.867
		1.322	1.702
		1.328	0.629
		1.336	1.016
		1.342	0.829
		1.361	0
		1.361	0.434
		1.363	0.334
		1.363	1.208
		1.368	1.443
		1.371	0.949
		1.393	0
		1.401	2.7
		1.403	0.033
		1.423	1.14
		1.425	0.835
		1.445	0.791
		1.454	0
		1.462	1.568
		1.469	0.708
		1.481	1.941
		1.489	0
		1.492	0
		1.495	0
		1.499	0.571
		1.507	1.715
		1.518	0
		1.521	0
		1.53	1.252
		1.531	0.696
		1.542	0
		1.543	0.753
		1.547	2.214
		1.552	0
		1.568	0
		1.574	0
		1.577	1.793
		1.585	0
		1.585	1.436
		1.585	0
		1.591	1.192
		1.597	0
		1.599	0.641
		1.601	1.553
		1.601	1.021
		1.61	0
		1.611	2.074
		1.614	0
		1.626	0.802
		1.656	0
		1.659	1.536
		1.675	0
		1.682	1.515
		1.686	0.955
		1.688	0
		1.701	0
		1.734	1.134
		1.744	0.993
		1.747	1.215
		1.75	1.596
		1.788	0
		1.792	0.96
		1.804	0
		1.804	0.627
		1.806	1.105
		1.815	1.135
		1.821	0
		1.821	1.172
		1.842	1.301
		1.85	0
		1.871	0.732
		1.873	0
		1.881	0
		1.887	1.338
		1.896	0
		1.934	1.753
		1.937	0
		1.95	2.002
		1.971	0
		1.981	0
		1.989	0
		2.002	2.585
		2.005	0
		2.008	0
		2.032	0
		2.042	0.287
		2.063	0
		2.068	0
		2.071	0.898
		2.074	0
		2.083	0.886
		2.088	0
		2.1	0.269
		2.135	0
		2.158	0.348
		2.161	0
		2.183	1.61
		2.225	0.138
		2.247	1.521
		2.257	0
		2.272	1.11
		2.313	0
		2.317	0
		2.323	1.665
		2.325	1.48
		2.329	0
		2.341	0
		2.352	0
		2.363	0
		2.369	0
		2.528	0
		2.536	1.498
		2.538	0
		2.566	0.612
		2.569	1.256
		2.57	1.865
		2.607	0.334
		2.649	0.741
		2.701	0.641
		2.752	0
		2.827	1.597
		2.878	0.963
		2.891	1.013
		3.01	0.261
		3.158	0.496
		3.27	0.968
		0	1.027
		0.314	2.416
		0.4	1.48
		0.425	0
		0.437	0
		0.552	0.359
		0.583	0.454
		0.648	0.536
		0.662	0
		0.72	1.327
		0.767	0
		0.768	1.23
		0.802	0.765
		0.824	1.791
		0.836	1.322
		0.838	0
		0.839	1.236
		0.85	0
		0.854	1.281
		0.876	0
		0.891	1.559
		0.896	0.945
		0.907	1.338
		0.912	0
		0.949	0.189
		1.025	1.847
		1.057	0.403
		1.059	0
		1.086	0
		1.125	1.84
		1.134	0
		1.184	0
		1.201	0
		1.236	0
		1.289	0
		1.302	1.48
		1.308	0.597
		1.334	0
		1.372	1.301
		1.373	0.183
		1.374	0.183
		1.393	0
		1.393	0.496
		1.42	0
		1.434	1.949
		1.448	0
		1.495	0
		1.505	1.345
		1.555	1.825
		1.616	0
		1.646	1.678
		1.661	0.806
		1.671	0.578
		1.694	0.033
		1.735	0.836
		1.776	0.227
		1.788	0
		1.796	0
		1.914	0.877
		1.921	1.246
		1.941	0
		1.943	0
		2.01	0
		2.148	0.895
		2.271	0
		2.298	0
		2.355	0
		2.424	0.629
		2.457	0
		0.407	2.235
		0.496	0.873
		0.538	0.865
		0.568	0.527
		0.633	1.082
		0.675	0
		0.684	0.481
		0.735	3.126
		0.807	0
		0.812	0.427
		0.834	2.478
		0.84	1.006
		0.85	0.418
		0.881	1.563
		0.91	0
		0.916	3.141
		0.918	0.547
		0.923	2.136
		0.936	0.454
		0.981	1.804
		0.995	0
		1.016	0.552
		1.028	1.44
		1.044	1.869
		1.045	2.181
		1.068	0.367
		1.085	0
		1.085	0
		1.105	1.986
		1.132	0
		1.138	0
		1.167	1.668
		1.196	1.61
		1.223	0.12
		1.234	0
		1.238	0.133
		1.238	0
		1.256	0
		1.263	0.696
		1.263	1.604
		1.27	0.368
		1.283	0
		1.288	1.374
		1.295	0.275
		1.308	0.746
		1.314	0
		1.316	0.803
		1.323	0.77
		1.328	0
		1.352	0
		1.361	0.203
		1.368	1.254
		1.375	0
		1.397	2.548
		1.397	0
		1.407	0
		1.411	0.936
		1.417	0
		1.433	1.121
		1.468	0
		1.499	0
		1.517	1.035
		1.538	0.746
		1.539	1.688
		1.539	1.113
		1.542	0.167
		1.552	0.335
		1.555	1.741
		1.556	0
		1.573	0
		1.593	0.439
		1.596	0.434
		1.636	0.454
		1.643	1
		1.668	1.241
		1.669	0
		1.688	0
		1.701	0
		1.704	0
		1.727	0.167
		1.773	0.642
		1.806	0
		1.813	0
		1.815	1.586
		1.82	1.599
		1.821	2.7
		1.832	0.835
		1.854	0.583
		1.887	0
		1.888	0
		1.892	2.449
		1.945	2.019
		1.972	1.902
		1.986	0
		2.002	0
		2.007	0
		2.045	0
		2.05	1.667
		2.082	0.737
		2.082	1.25
		2.106	2.408
		2.209	0
		2.242	1.58
		2.317	0.275
		2.329	0
		2.342	1.018
		2.363	1.65
		2.374	0
		2.396	0
		2.408	0.211
		2.472	0
		2.505	0.576
		2.543	0.806
		2.553	0.601
		2.571	0.254
		2.594	0
		2.629	0.615
		2.652	0
		2.698	0.635
		2.709	0
		2.819	0
		2.87	0.746
		2.877	2.433
		2.888	0
		2.902	0.075
		2.935	0.768
		3.158	0

## Sheet: Fig. 4i
Asymmetry index of Dyn1-mNeonGreen associated with metaphase SPBs in Kip2-G374A cells.
A total of 13.5 % (107 out of 794) metaphase cells do not have visible Dyn1-mNeonGreen associated with the mitotic spindle. These cells were not included in this quantification.
Data presented in Fig. 4i
	correct	inverted
mean	0.4281	-0.2627
	0.4553	-0.3714
	0.4044	-0.1635
median	0.5821	-0.3662
	all data points
	correct	inverted
	0.233196	-0.540093
	1	-0.489962
	0.540385	-1
	1	-0.412961
	0.4846	0.133663
	-1	-0.36621
	1	-0.314968
	-0.0417024	-0.307214
	0.362444	-0.400651
	0.304334	-0.434005
	1	-0.198315
	0.862546	0.7557
	1	-0.0910686
	-1	-0.630471
	-0.10883	0.272602
	0.914505	-1
	0.550272	0.557397
	0.0797546
	1
	0.0126076
	1
	-0.620013
	-0.390452
	0.437271
	0.132936
	1
	1
	0.276869
	0.832133
	-0.361357
	-1
	-0.731965
	0.445716
	-1
	0.412412
	1
	1
	0.968765
	-0.149792
	1
	0.889863
	0.105377
	-1
	-0.952779
	1
	0.555157
	0.582148
	1
	0.32477
	1
	1
	0.37394
	0.0689625
	-1
	1
	0.981606
	1
	1
	1
	0.976785
	-0.416406
	-0.156764
	0.625948
	1
	0.988815
	-1
	0.418652
	-0.339867
	0.652295
	1
	0.716258
	-0.167257
	1
	0.743496
	0.595102
	1
	-0.526353
	1
	1
	1
	1
	0.236041
	0.867413
	1
	0.755862
	0.448977
	1
	-1
	0.74338
	-0.509116
	0.752291
	0.872496
	-1
	0.345273
	1
	1
	-0.23923
	-0.646067
	-0.0648263
	1
	0.308156
	1
	-0.380447
	0.0615168
	-0.251452
	1
	1
	1
	0.294592
	1
	-0.160654
	0.514646
	0.768186
	-1
	0.135998
	1
	0.789309
	0.446183
	0.42539
	0.485334
	0.775354
	-1
	0.799073
	1
	0.0492999
	0.158941
	0.716726
	-0.214463
	1
	-0.427489
	1
	-0.0377975
	0.672425
	-0.749944
	0.819488
	-0.0675159
	0.835916
	0.832112
	-0.141264
	1
	1
	0.0971356
	1
	0.245066
	0.505299
	1
	0.00858845
	0.792402
	-1
	1
	1
	-1
	0.852358
	0.221213
	0.752345
	1
	0.458497
	0.170311
	-0.0242335
	1
	1
	0.779317
	1
	0.824365
	1
	1
	1
	0.168555
	-0.479832
	-0.126165
	1
	-0.103674
	0.980174
	1
	0.174138
	0.99514
	1
	0.401014
	0.235725
	1
	-0.159995
	0.184234
	1
	0.0523889
	0.499075
	0.116673
	-0.0328332
	1
	-1
	0.0860067
	-0.0323269	1
	0.523663	-1
	0.649827	-0.520303
	1	-0.807431
	-0.138788	-0.50673
	1	-0.385184
	1	-0.23337
	1	-0.756447
	0.0111411	-1
	1	0.684167
	-0.869753	-1
	1	0.068949
	0.651491
	0.0731623
	-1
	0.618175
	1
	1
	-0.299575
	0.176926
	-0.887421
	0.245787
	1
	1
	-0.681579
	0.123542
	-0.517725
	-1
	0.121361
	0.734247
	1
	-0.100597
	0.580808
	0.84355
	0.218119
	0.868563
	0.522452
	0.0121022
	0.82316
	1
	0.483638
	0.610733
	0.806322
	-0.189892
	-0.0242811
	0.0780898
	0.293061
	-0.43714
	0.615377
	0.985163
	1
	1
	1
	-0.0694961
	0.35461
	0.380033
	0.0213574
	1
	-0.0845338
	0.44775
	0.626057
	1
	0.326604
	-0.110114
	0.390104
	1
	1
	1
	0.183628
	0.90008
	0.303781
	1
	-0.0936908
	0.623488
	0.00578734
	1
	0.226826
	1
	1
	1
	-0.513131
	1
	-1
	0.377817
	1
	-0.198449
	-0.049111
	0.571669
	-0.696226
	1
	1
	-0.215845
	-0.265103
	-0.311797
	0.481799
	0.986454
	1
	1
	1
	1
	0.336677
	1
	-0.57413
	0.24431
	1
	0.814192
	0.724464
	0.292796
	0.37386
	1
	1
	1
	1
	1
	0.257854
	0.404575
	-0.675178
	0.631661
	-0.382044
	1
	0.117878
	1
	-1
	-0.443496
	1
	0.201531
	1
	1
	1
	0.49087
	1
	1
	0.20952
	-1
	0.442329
	0.865164
	0.0107233
	0.644927
	0.638437
	1
	0.305842
	0.300098
	0.694286
	1
	-0.0316839
	0.188542
	0.646482
	-0.415703
	1
	0.220794
	1
	1
	0.0456252
	1
	1
	0.836047
	-1
	1
	0.676825
	0.931674
	0.344944
	0.287504
	0.16251
	0.0680259
	1
	0.266021
	1
	1
	0.489923
	-0.381182
	-0.0530945
	0.610531
	-0.463922
	0.218616
	1
	0.86929
	0.160264
	0.735134
	0.590484
	1
	1
	0.580943
	0.138605
	-0.269134
	0.899744
	1
	0.829172
	1
	0.260642
	0.573028
	1
	1
	0.138473
	0.61793
	-1
	0.727747
	-0.414457
	-0.510313
	0.707666
	1
	1
	0.728649
	0.972903
	-1
	0.678853
	0.415627
	-0.227468
	1
	1
	0.269317
	0.787947
	-0.329134
	0.841818
	0.32566
	0.140382
	0.453611
	-0.256136
	0.10924
	1
	0.275327
	0.428178
	0.108511
	0.250007
	0.914121
	1
	1
	1
	1
	1
	0.671214
	1
	0.567185
	0.939647
	0.90966
	1
	1
	1
	0.637709
	1
	0.280767
	0.63056
	-1
	1
	-1
	1
	-0.251383
	0.450708
	0.59424
	0.222279
	0.464775
	-0.000161183
	1
	-0.318223
	1
	0.343096
	-0.777758
	-0.25106
	0.818156
	-1
	0.408635
	0.153517
	0.574465
	1
	-0.516202
	-1
	0.142955	-0.927658
	-1	-0.53597
	0.13177	0.160257
	0.386615	-0.0408769
	0.527416	-0.727698
	1	-0.527695
	0.962643	-1
	0.152313	0.176644
	-0.218857	-1
	0.981799	-0.206903
	0.237777	-0.555378
	0.179917	-0.345924
	-1	-0.0697048
	-0.308757	0.113737
	1	1
	-1	0.990389
	-0.251977	-0.108169
	0.338218	0.662355
	1
	-0.061846
	-0.373176
	1
	0.130196
	0.428954
	1
	0.609574
	-1
	-0.170996
	-1
	-0.581369
	-0.369102
	0.932754
	0.455124
	0.720813
	-1
	1
	0.974999
	-0.0419328
	0.188233
	0.599476
	0.766714
	-0.793301
	1
	1
	0.552541
	1
	-0.448076
	1
	1
	1
	1
	0.552702
	1
	0.315176
	1
	0.700021
	0.153602
	-0.136685
	-0.812801
	0.903561
	0.442206
	-0.368644
	-0.907733
	0.448637
	0.10517
	1
	0.0646494
	1
	0.791278
	1
	1
	0.293909
	1
	-0.330048
	0.835358
	-1
	1
	-0.63747
	0.298029
	-0.0158242
	0.285961
	1
	0.10444
	0.0389526
	0.91305
	1
	0.14797
	-0.136347
	-0.498598
	0.315895
	0.31196
	0.394633
	1
	1
	0.729682
	0.195679
	1
	-0.0827551
	0.439165
	-0.199242
	-1
	1
	0.859425
	0.169892
	-0.646239
	1
	0.739049
	1
	0.564327
	1
	1
	1
	1
	1
	0.568879
	0.24427
	1
	0.79044
	0.830247
	-0.00894694
	0.357765
	0.75546
	1
	-0.288623
	0.882182
	0.740534
	0.325435
	-0.852211
	0.0394876
	0.641288
	0.538813
	0.540014
	0.0336172
	1
	0.836641
	1
	1
	1
	0.613405
	-0.847039
	0.103692
	0.495983
	0.41614
	1
	1
	1
	-1
	0.392913
	1
	1
	1
	1
	0.235056
	1
	1
	-0.0588404
	-0.0123332
	0.640297
	1
	0.745994
	1
	1
	1
	-0.497969
	1
	1
	-0.0371746
	0.522962
	1
	0.119942
	1
	0.740223
	1
	1
	1
	0.426668
	-1
	1
	1
	0.0663407
	1
	0.984588
	0.386019
	0.352644
	-0.355785
	0.251914

## Sheet: Fig. 4c, 5c, and 6e
Asymmetry index of Kip2-G374A-3xsfGFP and Kip2-S63A-G374A-3xsfGFP associated with metaphase b- and m- SPBs.
Data presented in Fig. 4c, 5c, and 6e
		WT		Kip2-S63A		bfa1∆		bub2∆		bfa1∆ bub2∆
		inverted	correct	inverted	correct	inverted	correct	inverted	correct	inverted	correct
mean	biological replicates	-0.1713	0.6503	-0.0432	0.5994	0.08539	0.3385	0.1393	0.2956	-0.02962	0.2522
		-0.3517	0.6214	-0.008327	0.6115	0.102	0.304	0.03276	0.2982	-0.03711	0.2142
		-0.1006	0.5945	0.05655	0.6279	0.05237	0.2894	0.02425	0.3529	0.03969	0.2232
		-0.2631	0.593			0.05917	0.3035			0.01992	0.2924
	technical replicates	-0.1713	0.6503							-0.2024	0.3645
median		-0.1937	0.7112	-0.03778	0.6782	0.08485	0.3707	0.06559	0.376	-0.0356	0.3165
		all data points
		WT		Kip2-S63A		bfa1∆		bub2∆		bfa1∆ bub2∆
		inverted	correct	inverted	correct	inverted	correct	inverted	correct	inverted	correct
		-0.656268	0.44752	-0.87572	0.5469	-1	-0.680937	0.403495	0.410634	-1	0.562518
		-0.71571	0.364659	-0.389186	0.138509	0.67191	0.519842	1	0.0837915	-0.0180387	0.163877
		-0.983299	0.738953	0.50355	0.333007	-0.152382	0.171719	-0.604357	0.895169	-0.335027	0.672469
		0.0313396	0.385194	-0.0377796	0.72205	-1	-0.311637	-1	-0.912612	-0.161495	-0.766197
		-0.175789	0.955811	0.0959792	0.290064	0.0046782	-0.398952	0.240164	0.678653	-1	-0.165214
		1	0.465212	-0.916931	1	-0.364866	-0.187156	0.840449	0.382658	-0.648604	-0.434901
		0.0130943	0.171756	-0.531424	0.602188	-0.181225	-0.563898	0.106724	0.173447	-0.361475	-0.0677812
		-0.0111454	0.593699	0.227494	0.497444	0.122056	-0.297395	0.122356	-0.0633002	-0.341865	-0.253453
		-0.395725	0.124117	0.180408	0.894215	0.339102	0.815567	0.998673	0.395923	0.770302	0.025491
		-0.302961	1	-0.399937	0.63457	0.355592	0.335305	-0.152938	-1	-0.404338	-0.935573
		-0.683833	-0.0680815	-0.252388	0.660665	0.678181	0.650581	-0.355077	0.827961	-0.44768	1
		-0.437985	1	0.0571244	1	-1	0.740423	1	0.854987	-0.410057	-0.475077
		-0.183253	0.158538	0.473941	0.274205	-0.402122	-0.304117	-0.326191	-0.866584	-0.0808161	-0.370517
		-0.642439	0.516576	0.291936	0.627693	0.749053	0.524885	1	-0.0263029	-1	-0.144813
		0.0443809	1	-0.643823	0.682026	-0.0465531	-0.64148	0.41967	0.364992	-0.278808	-0.409388
		0.0125273	0.3657	-0.330586	0.349862	0.812294	0.684228	0.224738	0.474774	-0.517343	0.0629757
		-0.71126	0.627424	-0.482259	0.662711	-0.150517	0.294437	0.288294	0.884021	-0.557113	0.357289
		0.134588	0.61108	0.103566	0.061284	0.125949	0.154341	0.165131	-0.297656	-1	-0.360209
		-0.803478	0.493063	0.668406	0.973296	0.485682	0.399421	0.30314	-0.493636	0.131676	0.153869
		-0.819463	0.528597	-0.11738	0.293545	0.687109	0.204784	0.0720477	0.0977951	-0.168394	0.152074
		-0.123845	1	0.635541	0.431303	0.288207	0.517246	-0.54387	-1	-0.729032	0.751132
		-0.989043	0.668067	0.78906	0.782117	-0.0731625	0.0245345	0.465262	0.470032	0.0970145	-0.060992
		-1	0.474433		1	0.0916687	-0.504211	-0.0584383	0.455562	-0.819376	0.0295604
		0.611089	1	0.316151	-0.362515	0.528479	0.146376	0.162394	0.584102	0.0885367	0.096264
		0.149552	0.939527	0.867938	0.439439	-0.997766	0.370095	1	-0.591578	0.0348657	0.0913675
		-0.527839	0.630529	-0.702548	0.428824	0.577063	-0.107487	-0.351234	0.179883	-0.692981	0.319241
		-0.489542	0.699369	-0.458514	0.808367	0.19238	-1	-0.365235	0.813734	0.138556	1
		0.172945	0.540668	0.235895	0.236085	0.451311	1	0.141549	0.204238	-0.948309	0.716252
		-0.436527	0.30494	-0.408749	0.429138	-0.370994	0.751474	0.429328	-0.431752	-1	1
		0.847671	0.438717	-0.0886826	0.539569	-0.8304	0.596491	0.330599	0.724022	-0.17986	-0.640014
		-0.698547	1	-0.338821	0.813933	-1	0.860717	-0.266658	0.604449	1	-0.0391645
		0.496828	0.891569	-0.3299	0.208225	0.0727388	0.724025	-0.344223	0.670823	-1	0.639429
		-0.291905	0.372469	0.50203	0.73646	-0.415417	-0.209369	0.629366	0.556691	-0.491865	-0.316379
		0.339596	0.433513	-0.0582202	0.789548	-0.26102	0.862344	-1	0.210353	-0.126338	-0.241316
		0.477288	0.834194	0.494734	0.665049	-0.548966	0.453981	0.0978129	0.668921	-0.275784	0.13096
		0.326737	0.402368	-0.0243308	0.907051	-1	0.870261	-0.580419	0.68696	0.110032	0.704666
		-0.0970514	-0.395217	-0.123561	0.710879	1	0.309664	-0.0248507	-0.627063	0.0118459	0.124828
		-0.622955	0.566192		0.77368	0.539176	-0.125188	-0.924807	0.578679	-0.374361	-0.281155
		-0.713987	0.98477	-0.586969	0.804581	-0.526492	0.54136	-0.0218174	0.757402	0.637727	0.715657
		0.849548	0.935023	-0.350212	0.4213	-0.615833	0.801938	-0.275171	0.0814193	-0.498553	1
		-1	0.94661	0.353251	0.631351	-0.025452	-0.397334	-1	-0.083935	-0.143508	0.420246
		-0.857094	0.140397	0.02512	0.145665	0.613409	0.711315	-0.242048	0.603612	-0.459397	0.611651
		0.196536	0.377866	-0.0737662	-0.0631271	-0.0960827	1	1	-0.323704	-0.212284	0.0871072
		0.309513	0.483776	-0.177524	-0.0703756	-0.965981	0.570424	0.148119	-0.589374	-0.477013	1
		-0.75173	0.353991	0.500419	0.520365	-0.544894	0.140888	0.461538	-0.0346688	1	0.546801
		-0.775523	0.562299	0.711168	0.187839	0.56829	0.429682	0.742126	0.452751	-0.698866	0.146488
		-0.209078	0.77434	-0.84238	0.847701	0.525968	0.142382	0.168573	0.733792	-1	-0.0122868
		0.181732	0.796033	0.480255	0.694957	0.38044	-1	-0.517368	0.622588	-1	0.465983
		-0.807378	1	0.641184	0.598155	0.749938	0.402557	0.758501	0.422182	-0.36613	-0.0544832
		-0.663938	0.20559	-0.264949	0.278744	0.383359	0.635461	-0.353612	-0.0195574	1	0.43464
		0.75046	0.577446	0.368041	0.57263	-0.501272	-0.962419	0.104875	-0.0329978	-0.335458	0.0954407
		0.0591819	0.884331	0.493149	0.191404	0.12329	0.820015	0.544109	0.885879	0.751381	-0.34351
		-0.809213	0.703376	-0.306552	-0.231695	0.892999	0.40915	1	-0.0856718	0.207005	0.656808
		-1	0.546752	-0.369826	0.0286538	-0.0454566	0.820135	0.548313	0.446551	0.0313845	-0.643896
		-0.813551	0.733121	-0.0804212	0.836659	-0.267857	1	0.103639	-0.368153	-0.199647	1
		0.449074	1	-0.165992	0.451155	0.467072	0.10245	0.143771	0.726684	0.712675	0.215676
		0.242247	0.115978	-0.420442	0.486882	-0.196476	0.381407	0.646737	0.155247	-0.493906	0.404582
		0.322467	0.102115	0.137662	0.30127	0.62838	-0.471539	1	-1	0.0245185	0.632406
		-1	-0.039139	0.282931	0.935314	-0.231081	0.521817	-0.411299	0.935938	0.0160553	0.546083
		-0.307405	0.74921	0.889904	0.712789	-0.169828	1	-0.0797392	1	-0.359767	0.593704
		-0.62871	-0.136429		0.0559594	0.671164	0.307554	0.255481	0.53462	0.744833	-0.480912
		-0.773491	0.720847		0.924893	-0.154162	0.0536989	-1	-0.110191	0.129862	-0.218633
		0.743749	-0.0761024		0.474233	0.251308	-0.175733	0.758084	0.354231	0.625626	0.464251
		-0.370108	-0.159743		0.78872	0.170169	1	0.0770355	-0.636616	0.413297	1
		-0.663003	0.777381		0.688329	-0.728886	-1	0.0309495	-0.512618	0.258255	0.168324
		-0.204089	0.930379		0.964245	-0.0578534	1	0.561431	0.89662	-0.142182	-1
		0.0364252	0.775266		0.938984	0.0334456	0.113703	-0.144919	0.835023	0.607587	0.612477
		-0.260883	0.114067		0.805416	0.481152	0.12808	-0.20387	0.726945	-0.228722	0.325297
		-0.116623	0.839345		0.519412	-0.301991	-0.753253	0.906194	1	-0.116458	0.668893
		-1	0.921937		1	1	-0.024481	-0.61162	0.407082	0.523265	0.0572263
		-0.406398	0.470411		0.951516	0.970445	0.104102	0.563574	-1	-0.316469	-0.236749
		-0.522454	1		0.668341	0.00392297	0.588039	0.42532	0.0559361	-1	-0.961341
		-0.794047	0.28508		0.531741	0.795155	0.553321	0.709959	0.109012	-0.796718	0.600595
		0.387399	0.493264		0.813087	-1	0.258713	-0.386612	-0.223471	0.665508	0.858366
		0.0968683	0.749583		0.927358	0.995238	-0.302781	-0.35731	-0.0747315	-0.346967	-0.558816
		-0.503257	1		0.259971	1	0.824888	1	0.247297	0.568412	-0.153827
		0.817298	0.15955		0.800849	-0.337373	0.125858	-0.64761	0.518254	-0.574884	0.0501089
		-0.0835307	0.86906		0.163444	-0.610263	0.572531	0.844858	-0.263857	-0.407523	-0.228505
		0.360827	0.941504		0.643938	0.83508	0.738402	-1	0.593404	0.315321	0.0513645
		0.295776	-0.0672189		0.50261	0.631869	0.241937	0.258763	0.689575	0.540982	0.196934
		-0.249978	0.122214		0.673319	0.152658	-0.00442789	0.296152	1	1	0.488511
		-0.251381	0.489464		1	0.508005	0.227261	0.962589	0.950781	0.226325	-0.490659
		0.354272	1		0.378041	0.217195	0.614665	-0.476585	0.583419	-1	0.235999
		0.11684	0.798579		0.926326	0.225052	-0.101264	0.309749	0.173177	0.502634	0.0165693
		0.646476	1		0.401962	0.105138	0.740314	-0.998751	0.846938	-0.232742	0.226798
		0.750383	0.348844		0.593488	-1	0.372288	0.813419	0.24913	0.546644	1
		-0.756013	0.787254		0.584315	0.260083	0.8796	-0.0999575	0.77414	-0.261578	0.144333
		-0.42808	0.504637		1	0.850515	-0.0118196	-0.610395	0.362136	-0.067889	-0.0253991
		-0.573132	0.886989		0.751545	0.42717	0.778521	-0.502254	-0.47202		-0.337735
		-0.528383	0.532239		0.895361	-0.430216	1	-0.936945	0.112049	-0.579626	0.604234
		-0.131689	0.878127		0.589957	0.503765	0.729675	-0.180744	-0.130904	0.142004	0.116067
		1	0.667119		0.660367	-0.00144393	0.411775	-0.237184	0.0947065	0.494442	0.0419635
		0.26842	0.622071		1	-0.538238	0.616587	1	0.607299	0.00449265	1
		0.881451	0.529793		-0.11326	-0.150048	0.513511	-0.340615	1	-0.934736	0.233604
		0.857639	0.10661		0.488576	0.80509	-0.256693	-0.265655	0.204866	-0.107061	1
		0.450286	0.406399		0.89873	0.293687	0.298097	-0.240017	-0.370678	-0.0432658	-0.0790061
		1	0.238644		0.699574	0.239716	0.817893	0.785691	0.922298	-0.238247	0.523561
			0.93424		-0.43657	0.718639	0.619025	-0.392485	0.189082	-0.214387	-0.918084
			0.556775		0.568446	0.225379	1	-0.0942164	0.399676	-1	-0.571718
			0.60027		0.956487	0.354818	1	-0.214498	0.765192	0.346043	0.727909
			0.741767		0.903499		0.0646143	-0.216426	-0.6746	1	0.964604
			0.276201		0.999589	0.103179	0.398011	0.670393	0.385652	0.175871	-0.0636456
			0.405297		0.761574	-0.441086	0.402438	0.838397	0.678071	-0.317363	-0.365573
			0.728486		0.789857	-0.801752	0.712395	0.484037	0.133075	-0.06604	-0.36331
			0.223272		0.623651	0.41421	0.962126	0.754202	0.882716	0.0592999	-0.544839
			-0.190669		0.941156	0.467503	0.827362	-0.520738	0.535674	-1	0.147741
			0.00610432		0.95319	-0.240288	0.842464	0.561814	-0.22199	0.538713	0.843048
			0.770155		0.664353	-1	1	-0.983532	0.830889	0.424774	0.252174
			0.372442		0.883301	1	1	-0.166453	-0.159082	-0.386422	-0.349944
			0.535418		-0.0953803	-0.295029	0.595381	0.871142	0.736746	-1	0.470482
			0.760701		-0.125999	-0.889789	0.865581	0.300192	-0.343678	-0.813685	0.391677
			0.145622		0.832399	-0.602781	-1	0.811848	0.640994	0.0278407	-1
			0.853071		0.318004	0.530255	1	0.239357	-0.295045	-1	-0.127008
			0.817668		0.549242	0.256356	0.82272	0.502799	-0.989223	-0.748446	-0.99354
			0.876027		0.909477	-0.78949	-0.378722	-0.609164	0.612839	0.421884	0.852496
			0.338875		0.353472	-0.920066	1	-0.0171196	0.761919	0.148528	-0.080619
			0.582367		0.402544	-0.98233	0.630329	0.115954	-0.578361	0.446634	-0.378599
			0.522902		0.481928	0.275147	0.897474	-4.64901e-05	-0.106784	-0.287248	0.641937
			0.94876		0.751157	0.0843078	0.121884	0.443143	-0.263622	0.488544	0.581027
			0.696637		0.53866	-0.317287	0.493777	-0.00334548	1	0.0526647	-0.362698
			0.746443		0.405738	0.710873	0.439744	0.155803	-0.244158	0.676392	-0.244665
			0.411461		0.777012	0.586642	0.886958	0.544588	0.694832	-0.698554	0.637254
			0.39139		0.577831	-0.391913	0.0210319	0.294298	0.121638	-1	-0.0478796
			0.733542		0.845778	0.166682	-0.00403991	0.528136	0.646976	1	1
			0.797377		-0.0716406	-0.149611	0.0439831	0.881536	1	0.456837	0.196792
			0.63003		0.728191	-0.474273	-0.0478726	0.821791	0.998701	-0.0915647	-0.169803
			0.552737		0.775336	0.286118	-0.649504	0.82607	0.100226	-0.491456	0.160284
			0.495694		0.853766	0.421568	0.851613	0.462897	0.816829	-0.274398	1
			0.906631		0.872423	-1	-0.0558054	0.745049	0.790623	0.467296	-0.0950574
			1		0.315527	-0.247692	0.589823		-0.342582	0.0650152	-0.868301
			0.715689		1	-0.692289	0.732342	-0.872796	0.279834	0.183271	-0.0464989
			-0.86435		0.54401	0.277751	0.0651844	0.0211064	0.727088	0.834646	0.564029
			0.242565		0.763268	0.407705	1	0.370156	0.264467	0.468856	0.259749
			0.879484		0.746991	0.714387	0.694381	-1	0.861889	0.622288	0.131284
			0.661326		0.87964	0.165	0.164237	0.0240105	1	-0.0511128	-0.755051
			0.765731		0.948451	0.14194	0.878623	-1	0.310634	0.564363	1
			0.515155		0.520962	0.413856	0.312719	-1	-0.303673	-0.548477	0.547215
			1		0.0878649	-0.113269	-0.145018	-0.740943	0.0418555		0.42952
			0.69015		0.926625	1	0.71985	0.187291	0.480364	1	0.0576812
			0.923654		0.530344	1	0.435264	0.669398	0.340147	1	0.739669
			0.611991		0.578622	-0.859364	-0.366627	-0.269947	0.295054	0.216934	0.148204
			0.414485		-0.541366	-0.270381	0.420669	-0.220961	0.71619	0.1102	0.261443
			-0.38442		0.734675	0.438043	0.330805	0.574194	0.378568	1	-0.419978
			1		0.811885	0.658925	-0.69602	-0.16821	-0.563748	0.320325	0.350765
			0.419289		0.804704	0.651242	0.927601	-0.0310527	0.184721	-0.952414	0.788461
			1		0.0365842	0.665774	0.924457	0.438247	0.242308	-0.576361	1
			0.442149		0.931313	-0.0715461	0.555445	0.539298	-0.147908	-0.180206	0.107067
			0.626115		-0.366486	-0.358012	-0.190929	-0.242704	1	-0.414571	-0.367127
			0.321803		0.298831	-0.202299	0.660921	-0.349464	-0.586994	0.462364	0.321503
			0.351133		0.965136	-0.278443	0.896161	0.894704	-0.202067	0.78803	1
			0.675754		0.0223021	0.877043	-0.157365	-0.209665	0.276781	-0.799472	0.716168
			0.896001		0.20708	0.0764041	0.733968	0.138707	-0.822811	-0.309905	1
			0.482258		0.242745	-0.931156	-0.415679	-0.686858	0.304194	-0.613019	0.460134
			0.171153		1	0.594956	-0.375337	0.581463	0.397375	-0.241788	-0.559998
			0.164035		0.589681	-0.012568	-0.0482902	0.666291	0.393868	0.987931	0.492227
			0.73611		0.753102	-0.357935	0.44745	-0.334929	0.244208	-0.36476	0.903133
			-1		0.826499	-0.285071	0.130805	0.535027	0.512454	-0.156765	0.89697
			0.510638		0.207511	-0.867999	0.280775	-0.320286	1	0.499758	0.777604
			0.479388		0.761844	0.576515	-0.056612	1	0.0949303	-0.0335576
			0.863885		0.720037	0.316922	0.349371	-0.720101	1	-0.357527
			-0.0572909		0.979425	-0.583545	0.488938	-1	1	-0.0069271	0.638024
			0.524086		0.140061	0.00583036	0.795518	-0.959033	0.879716	0.443431	0.252595
			-0.180437		0.220754	0.522603	-0.00443736	0.0120355	-0.300732	0.223606	-0.133572
			0.48477		0.674122	-0.891752	0.462687	-0.246705	0.276502	-0.98101	0.328318
			1		0.472071	-0.268975	-0.153072	-0.259275	0.604302	-1	0.0556706
			-0.360888		0.889775	-0.667189	1	-0.816777	0.258708	0.265473	0.410157
			0.910051		0.959976	0.0274434	0.0285593	-0.263406	0.72493	0.322199	0.127901
			0.90516		0.488991	0.0518979	0.376178	-0.864915	0.315689	0.391868	0.0466077
			0.247056		0.97657	-0.197104	0.243984	-0.0749046	0.173977	0.149444	1
			-1		0.5116	0.266317	0.588309	-0.0348113	0.823882	0.298328	-0.739079
			1		0.863227	0.950508	0.939714	0.726803	0.447706	-0.753684	-0.398564
			0.458556		0.805656	0.437723	0.721162	-0.262531	0.274814	0.558414	0.396076
			0.862676		0.978977	0.0630718	-0.898592	0.289302	0.419807	0.0439824	0.394412
			1		0.428788	-0.153869	0.759558	-0.0421401	0.576687	-0.0689542	0.490663
			0.899577		0.587302	0.324731	0.780835	0.106972	0.213609	0.0229301	0.493392
			1		0.743659	-0.151956	-0.262349	0.726307	0.774001	0.283917	0.762494
			0.705987		0.276909	0.766331	0.00586974	-0.048203	0.24441	-0.153813	-1
			0.816951		0.840136	0.423142	1	-0.19995	0.40555	-0.276381	0.141776
			0.593979		-0.182082	-0.928226	0.796093	-0.259079	0.282884	0.479249	1
			0.910523		0.154786	-0.0607242	0.309747	-0.183315	0.721938	0.346409	0.253743
			0.426751		0.451229	0.113367	1	0.317486	0.0837095	-0.149904	0.574194
			1		0.470158	0.659621	0.744882	-0.77551	-0.0349639	-1	0.764243
			1		0.876316	0.794241	0.238191	-0.663167	-0.177925	0.558353	-0.384797
			1		-0.235889	0.379257	0.730496	-0.0163198	0.334745	1	0.121964
			0.662178		0.852162	0.807353	0.432347	0.0842686	0.486075	0.637111	-0.175594
			0.108622		0.986323	-0.06757	0.56781	0.28935	0.875223	0.191882	0.376241
			0.790927		0.375245	0.309186	-0.508305	0.708261	-0.839488	1	-0.687326
			1		0.613031	0.932747	0.928972	1	-0.350318	0.137389	-0.398625
			0.327268		0.476788	0.824363	0.148607	0.876836	0.300225	0.325159	-0.345019
			0.0651981		0.895853	-0.0626551	-0.304473	-0.221366	0.137524	0.0932114	-0.0657946
			0.67988		0.483301	0.302685	0.170328	0.856606	-1	0.360354	0.901175
			0.708235		0.248842	-0.419101	0.355563	-0.488744	0.205249	0.481677	-0.122789
			1		0.840512	-0.74557	0.343708	-0.476139	0.506612	-1	-1
			0.628258		0.84791	0.320918	-0.340723	-0.0100264	1	0.0852272	-0.723088
			0.273219		0.37725	0.0327803	-0.239612	0.241405	-0.168037	0.44375	0.0166274
			1		0.726935	0.496154	-0.0134079	0.0758208	0.882633	0.331401	0.946926
			0.939948		0.9896	-0.212119	0.319159	-0.347214	-0.491687	0.405466	0.496634
			0.0431326		0.36988	-0.276205	0.798933	0.870831	0.929143	-0.0340884	-1
			1		0.807915	-0.273112	0.1934	0.648833	-0.0356411	0.897962	0.169893
			-0.211689		0.916283	0.0183602	-0.790237	0.165482	-0.103468	0.531702	-0.0664115
			0.570727		0.910433	0.159189	0.0942023	-0.280787	-0.126548	-0.176798	0.11153
			0.579437		0.491327	0.943585	0.432326	-0.3313	0.876275	0.0945492	-0.17243
			0.523944		0.826313	1	0.563115	-0.765448	0.551185	-0.806574	0.69401
			1		-0.24698	0.0155847	0.67322	-0.149151	0.256513	0.166535	0.138864
			0.395651		0.587869	0.0211408	0.670419	-0.328463	0.42632	0.514732	-0.636364
			1		1		-0.850644	0.862202	0.0723325	-0.261896	0.761053
			0.641647		0.977254	0.0191391	-0.246233	0.0163469	-0.661631	0.319843	1
			0.440134		0.702819	-0.513315	1	1	0.353836	-0.160121	0.641817
			0.525605		1	-0.0599242	1	1	0.519463	0.282493	-0.972367
			0.697682		0.508369	0.00232289	0.359323	0.738136	0.422534	0.0857856	0.163663
			-0.0102026		0.260107	-0.333774	1	-0.191892	1	0.859152	1
			0.523002		-0.00434795	0.0949845	1	-1	0.0680929	1	-0.000686944
			0.898649		1	-0.119885	-0.2704	-0.0664436	-0.270126	-0.0547368	0.11331
			0.908808		0.735433	0.354071	0.344991	0.738989	0.183272	-0.702685	0.976393
			0.429311		0.900216	0.229364	0.701435	-0.477219	1	-1	0.539691
			-0.23208		0.326116	-0.0760987	0.527973	-0.221969	-0.645854	0.243786	-0.191212
			0.805511		0.952229	-1	0.581822	-0.350611	0.17201	-1	0.659249
			0.779243		-0.0480691	-0.349746	0.212785	-0.303162	0.563266	0.824368	0.576465
			0.673905		0.794495	-0.0753329	0.305505	-0.0798632	-0.0922751	0.367892	-0.055851
			0.291705		0.520923	0.358259	0.394157	-0.692975	0.0274464	0.00995883	0.480794
			0.66823		0.0138977	-0.0852733	-0.890941	0.0414698	0.269039	-0.3899	0.0219987
			0.487077		0.65057	-0.530824	1	-0.605249	-0.0137284	-0.673384	-0.303921
			-0.842273		0.725027	0.510158	0.268955	1	1	0.921648	0.741321
			0.0523214		0.0896757	-0.191019	-0.161376	0.131543	1	0.185443	1
			0.420985		0.931321	0.388757	0.65782	0.711137	-0.148061	-0.691734	0.80986
			0.923889		0.462465	0.183976	0.192104	0.893701	-0.101376	0.0660484	0.204522
			0.699371		0.636125	-0.354809	-0.267103	0.31697	-0.316051	-0.592579	0.0152862
			0.132604		-0.356354	0.0702223	-1	-0.0977004	0.950554	-0.751604	-0.214956
			0.75663		0.519615	0.146587	0.985501	-0.0643262	0.607332	-1	0.638139
			1		0.602102	-0.0076349	-0.313425	0.447434	-0.207597	-0.340166	-0.272206
			1		0.977955	0.614063	0.705019	0.531653	-0.153339	-0.0614844	0.957683
			0.553807		0.834497	-0.0101464	1	-0.342055	0.953616	0.211861	0.477598
			0.612151		0.736478	0.789651	1	0.481538	1	0.0237858	1
			0.938117		0.534279	-0.142573	-0.19519	0.649326	-1	-0.282137	1
			1		0.241558	0.633961	0.0791552	0.541761	0.0438544	-0.501567	0.624408
			1		0.788534	-1	0.588011	0.0419187	0.838756	1	-1
			0.832406		0.869168	0.264683	0.652171	-0.336943	-0.0967572	-0.689896	0.55224
			0.807988		-0.338392	1	0.0762113	-0.165797	-0.334457	0.121395	-0.233082
			0.825671		0.334272	-0.292547	-0.0703807	0.147517	-1	0.278459	0.96373
			1		0.836829	-0.707072	0.23871	-0.547866	0.751742	-0.229715	0.883623
			1		0.990467	-0.0146222	1	-0.401513	-0.932544	-0.753476	-0.0071264
			0.579996		0.52762	-0.0392471	0.5226	-0.859237	0.976258	-0.754957	-0.164775
			0.289696		0.680712	-1	0.990002	-0.53374	-1	0.819782	-0.35049
			0.313018		0.795565	0.898143	0.144382	0.0587359	0.359831	-0.0670037	0.286734
			0.700113		-0.457712	0.240613	0.632662	0.62874	0.186112	-1	0.377748
			-0.267528		1	-0.0606393	0.637469	0.687445	0.788781	0.71242	0.661324
			0.192259		0.816374	0.36414	0.577571	0.524921	-0.0765696	-0.150482	0.301129
			0.388545		0.611903	0.413041	0.788098	0.499034	0.419377	1	0.196752
			0.665945		0.555051	-0.489682	0.914926	0.188142	0.403406	-0.33515	0.273454
			0.287683		0.884685	0.10887	1	-0.815493	-0.224427	0.392017	0.316518
			0.919338		0.746917	0.621916	0.750734	0.430143	1	0.368566	0.943835
			1		0.952776	1	0.0318013	0.105983	0.699172	0.0511387	-0.225136
			0.526804		0.552974	-0.922551	-0.534748	0.31718	0.510184	0.262567	0.701399
			-0.0243313		0.935915	0.543453		-0.342339	-0.214477	-0.350617	0.833954
			1		0.100957	-0.108297	-0.436546	-0.114888	1	0.738287	0.77916
			0.804248		-0.154225	0.307749	-0.0016757	0.675716	1	-1	-0.941658
			0.812516		0.370549	0.834827	0.560603	-0.682908	1	0.304257	-1
			0.7635		0.764605	-0.994322	-0.15985	-0.0358679	0.328991	0.0599666	-1
			0.198781		0.976619	-0.82021	0.468765	0.200914	0.618491	0.206328	0.447403
			-0.239166		0.940914	0.343083	-0.664629	0.988439	-0.435959	0.0584278	-0.123169
			0.679346		0.95609	-0.17896	0.906604	0.390488	0.948853	0.189845	-0.961187
			1		0.804656	-0.0860083	0.0532626	-0.918439	0.602812	0.856083	1
			0.833428		0.13477	0.169673	0.101443	0.40355	0.415343	-0.224417	-0.351601
			0.918268		0.563684	-0.129256	-0.851149	0.726671	0.285148	0.507177	0.478397
			0.72017		0.617336	0.863221	-0.48306	0.0933914	0.403446	-0.69372	0.317927
			-0.0865951		0.816552	-0.714059	-0.669927	0.583113	0.170095	0.408362	0.445942
			0.701194		0.111971	-0.471332	0.775742	0.842932	0.691811	0.159032	0.315671
			0.424661		1	-0.911241	-1		0.624362	-0.476465	0.747336
			0.711199		1	0.632185	0.0945369	-0.00533504	-0.597709	0.718358	1
			0.39234		0.0683106	0.646476	0.271429	0.536794	-0.483486	0.757662	0.023476
			0.056478		0.695945	-0.0333873	-0.309347	-0.534741	-0.840617	0.91609	-0.73688
			-0.423743		0.820519	-0.0513184	-0.211353	-0.348267	1	-0.205094	0.844132
			1		0.900632	1	-0.805998	-1	0.320709	0.3377	0.587348
			1		0.703648	0.323569	-0.501019	1	0.419709	0.608156	0.475135
			0.82811		0.842097	0.621257	0.501618	0.820058	0.853521		0.964683
			1		-0.119434	0.81662	0.959909	-0.361064	1	-0.892525	0.771593
			0.951184		0.700662	-0.731904	0.219936	-0.349749	0.939243	0.291035	-0.196582
			0.663715		0.62157	-0.121016	0.132181	0.291956	0.626348	-0.181172	0.176057
			-0.180538		0.987335	0.610954	0.175581	-0.453397	0.962934	0.901169	0.731347
			-0.971452		0.824272	-0.590298	0.643267	-0.909938	0.510368	-1	0.298488
			0.744935		0.921663	1	-0.138787	0.792915	1	-0.0355976	0.0180559
			0.850367		1	0.182433	0.611415	-1	-0.0246685	-0.371017	0.246423
			1		0.996083	-0.297352	-0.0694087	-0.0881957	1	-0.048132	-0.0890644
			1		0.900266	-0.424059	0.925677	0.371216	0.743727	-0.511292	0.515873
			0.855257		1	-0.309566	0.312406	-0.364275	1	-0.0608046	0.967429
			1		0.588653	-0.933864	0.940801	-0.31862	1	-0.918206	0.484451
			0.46543		0.0454223	0.159314	0.200655	0.454503	1	0.565921	0.733836
			0.302477		0.634411	0.705106	0.777987	-0.292828	0.944924	0.398523	-0.247521
			-1		0.591436	-0.541401	-0.976479	0.132045	0.103608	0.603108	-0.220826
			-0.162556		0.435299	0.745058	0.0346861	0.663108	1	0.415707	0.934682
			1		0.887192	-0.271732	0.645047	-1	1	0.580773	1
			0.787955		0.813369	-0.263971	-0.565991	-0.116285	0.523301	0.0431861	0.348526
			0.600025		0.978026	0.828914	0.258684	0.605888	-0.527888	0.452797	1
			0.902105		0.598213	0.499782	0.543763	-0.47661		0.0302376	0.539642
			0.177818		0.863515	0.0342866	0.205405	0.00823858	-0.556464	-0.601934	-0.833382
			0.930435		0.28434	0.216752	0.520416	-0.676486	0.137619	0.744821	0.737812
			1		0.920336	0.766205	0.66002	0.281752	-0.36509	0.359271	1
			0.0666357		0.120951	0.747226	-0.275391	-0.31761	-0.0458255	0.0944607	0.653214
			0.475648		0.624261	1	1	-0.75599	0.774995	0.4696	1
			0.488272		0.753379	1	-0.336532	-0.00895617	0.463805	0.158424	0.284592
			0.975013		0.310646	1	0.0439656	-0.290479	-0.352875	-0.225121	0.843427
			-1		0.235844	0.668523	0.0007859	0.172526	0.886111	-0.416576	1
			0.403901		0.608577	-0.214789	-0.0838705	0.339898	1	-0.635702	0.351433
			1		0.82842	1	0.396051	0.308139	0.43459	-0.51952	0.525321
			0.805762		0.430809		-0.801491	0.928356	0.345925	-0.157626	-0.324424
			1		0.739294	0.223641	1	0.436318	0.343491	-0.498609	0.880445
			0.314851		0.940769	0.229398	-0.361578	-0.176029	0.54142	1	-1
			0.756928		0.901931	0.309616	-0.429852	0.181271	1	0.267394	0.355071
			1		0.403446	-0.734613	0.12225	-1	0.385721	0.926568	0.594318
			0.889594		0.411854	-0.360715	0.569864	-0.844603	-0.241354	0.28705	0.511115
			1		0.885653	-0.0525963	0.30958	-0.730154	-0.222133	-0.0423968	0.812266
			0.94844		0.912529	-0.487207	0.163346	-0.304902	-0.475059	-0.115294	-0.196271
			-0.444032		0.725963	0.498033	-0.389865	0.472022	-0.174866	-0.661187	0.909982
			1		0.181719	0.718822	0.104858	-0.0386742	1	-0.213568	0.820899
			0.831905		0.621077	-0.130351	-0.617515	-0.170705	0.360439	-0.0927436	-1
			0.601387		0.838802	-1	-0.0169673	0.256729	-0.318742	1	-0.90371
			0.324431		0.255064	-0.243001	-0.301191	-0.261414	-0.348191	-0.18482	0.570663
			1		0.902406	0.0699885	0.331956	0.0840129	-1	-0.788126	0.621342
			0.527679		0.495953	0.550681	0.178982	-0.348434	-0.347426	0.0727503	0.741609
			0.0843964		0.363845	0.620612	-0.215054	-0.278954	0.438173	-0.682382	0.781948
			-0.775904		0.881971	1	-0.198778	0.117676	-0.264607	0.191142	-0.279544
			1		0.338474	-0.542705	0.993881	1	-0.401936	-0.98381	0.0672151
			1		1	0.539534	-0.60319	0.280332	0.93627	-0.576418	0.169563
			0.883145		0.723837	0.449391	-0.823551	-0.430247	0.783849	0.697573	-0.662794
			1		-0.00218536	0.76149	0.818116	-0.0186362	0.702734	0.181014	0.455434
			0.134499		0.783176	-0.726822	1	-0.207637	0.459187	0.507169	0.106273
			1		0.360611	-0.447133	0.638906	0.181233	0.559051	-0.0739584	0.6313
			0.922894		0.768148	0.149379	0.892534	0.571066	0.431399	-0.437405	0.131827
			0.781042		0.740914	0.0246295	1	0.0958945	0.417223	-0.688054	0.115481
			-0.423079		1		0.295645	-0.181437	0.698367	0.942973	0.675763
			0.399673		0.338003		-0.423015	-0.0155785	0.149732	-0.485744	0.367055
			0.625783		0.56108		1	0.538013	-0.264188	0.578953	0.314683
			0.300943		0.654913		0.398111	0.169809	0.650397	0.66826	1
			0.677606		0.949783		-0.265232	-0.296914	0.741952	-0.414135	0.409495
			1		0.813786		0.581228	-0.252211	-0.964893	-0.489018	0.656651
			1		0.300109		0.163957	0.870577	-0.185279	-0.110937	0.148944
			0.611234		0.270499		0.466671	0.727973	0.876414	0.945885	-0.0131246
			0.743848		0.37041		-0.427425	-0.215432	0.175858	-0.0120072	0.118678
			0.527942		0.427526		-0.64308	-0.317551	-0.247478	0.182599	0.126525
			0.514271		0.880506		0.230838	0.0548817	-0.566071	0.711652	0.392368
			1		0.693288		0.0406603	-0.582735	0.167678	0.276279	-0.140377
			0.788096		0.345907		-0.148383	1	0.0263735	-0.769813	-1
			0.228312		0.694433		1	0.856427	1	-0.000922476	0.297428
			0.92557		1		0.794634	-0.0541368	0.952218	-0.492832	0.929864
			0.701077		0.487774		0.612911	0.116342	1	0.747749	-0.0199013
			-0.127576		0.650751		0.920101	-0.341068	0.562417	1	1
			0.380697		0.758002		1	0.326693	0.465624	-0.911666	0.146713
			0.41507		1		-0.311485	1	-0.136324	-0.0106114	0.679637
			-0.0317436		0.654055		-0.101651	-0.417767	0.987224	0.207905	0.337344
			0.488012		0.712225		0.77516	0.495873	-0.36329	0.274512	0.296661
			1		0.841816		0.733439	0.512541	0.210467	-1	0.442111
			0.791632		0.783584		0.871397	0.0890401	0.654672	1	0.489272
			0.371366		0.875464		-0.0831154	-0.432922	0.269035	0.38947	0.582403
			0.152417		0.78482		0.998968	1	0.836295	-0.391971	-0.589389
			0.537243		0.556549		0.511461	0.059133	0.238203	-0.259882	-0.11032
			0.566844		-0.10174		-0.0965628	-1	-0.216024	1	1
			0.553756		0.551843		0.875688	-0.582259	-0.73282	0.76722	-0.144991
			0.25473		-0.353015		1	1	-0.0866896	-0.63725	0.494992
			-0.0630774		0.972925		0.295575	0.240724	0.602635	-0.761161	-0.384703
			0.196119		0.967849		0.532928	-1	-0.0767661	0.15979	0.999996
			0.176971		1		0.189589	0.566364	0.56747	0.571448	0.983802
			-0.087298		1		-0.474087	-0.0429347	-0.382426	0.450398	-0.838625
			0.972582				0.773248	0.257125	0.189137	-1	0.774611
			0.451901		0.0226012		-0.312738	0.0837678	0.323201		1
			0.957557		0.471975		-0.0281111	0.137282	1	-0.078244	-0.445438
			0.9223		0.0503055		-0.0167279	0.464369	-0.358928	-0.612671	1
			0.5931		0.112378		0.352474	-0.174858	-0.0988158	-0.637023	0.64466
			1		0.146577		0.458243	0.489249	-0.561859	0.626232	-0.138827
			0.438465		0.954082		-0.313422	0.396134	0.172893	0.551896	0.0537467
			0.778401		0.151111		0.464246		-0.415788	0.312605	0.260481
			1		0.814558		1		0.975714	-0.161265	-0.0857754
			0.272356		0.182259		-0.180438		0.0107757	0.616869	0.641619
			1		0.292542		0.228563		-0.136096	-0.0602856	-1
			0.884152		0.201232		0.521363		0.242385	0.238814	1
			0.584856		0.209641		-0.241249		0.528246	0.0264782	0.101147
			0.338939		0.834407		0.454616		0.263596	-0.631959	0.401573
			0.522363		0.508329		0.142449		0.098614	0.53318	0.129198
			1		0.49535		-0.0142164		0.20878	-0.827569	0.845569
			0.607289		0.696989		-0.613704		-0.301099	-0.0718158	0.100369
			1		0.762157		-0.170103		0.993205	-0.548273	0.324888
			1		0.433451		0.744599		0.278746	-0.126078	1
			1		0.391296		0.0652882		-0.283978	-0.252943	-0.0859941
			0.132146		0.51791		-0.125887		0.650396	-1	1
			0.873147		0.957314		0.119668		-0.546734	-0.754249	0.394814
			0.358971		0.886822		-0.0837969		0.542846	-0.105351	1
			0.881836		0.31549		-0.720362		-0.00721193	-0.729941	-0.155706
			0.830608		0.987342		0.861357		0.13218	-0.165838	0.973197
			-0.649355		0.129006		0.762643		0.868655	-0.562551	0.754695
			1		0.201155		-0.106571		0.892436	0.174019	0.822006
			0.441637		0.503811		-0.328289		1	-0.111522	0.505437
			0.0465113		0.837092		0.655007		-0.0284152	-0.147927	0.823353
			1		0.30055		0.958394		0.346945	-0.147124	0.0752297
			1		1		0.211392		0.808331	0.185413	0.339334
			0.275818		0.303044		0.527788		0.129681	-0.108253	0.943668
			1		0.30819		0.410194		0.0227997	0.186287	0.640455
			1		0.451773		0.239129		-0.600455	0.338925	1
			0.98639		0.355589		1		0.838337	-0.394086	0.790525
			0.786222		0.406716		0.73619		-0.523767	-0.758345	0.568885
			0.648179		0.721517		0.88344		0.436656	-0.121686	0.571951
			0.203558		1		-0.0413359		0.126514	-0.774096	0.937148
			1		0.861391		0.0964556		0.703849	0.437635	-0.0223386
			0.759576		0.75911		0.424156		0.207581	-0.967664	-0.176355
			1		0.118782		0.202911		0.760061	0.194107	0.0538862
			0.0582762		0.537955		0.242955		-0.257344	-1	0.367979
			0.130695		0.631755		0.569935		0.217272	-0.199619	0.952765
			-0.758818		0.741049		0.344443		1	0.00753205	0.785977
			0.825892		0.728047		0.010016		0.342085	-0.387828	-0.82127
			0.129111		0.56582		0.656314		-1	-0.383795	0.173913
			0.420456		1		1		0.840518	-0.235987
			-0.141703		0.799169		0.847733		0.703267	-0.417904	0.241898
			0.365056		0.903505		0.0725829		0.531553	-0.37161	-0.0621453
			0.844305		-0.262696		-0.171506		0.683231	0.30219	-0.414799
			0.597993		0.983586		0.0485679		0.240148	-0.214337	-0.143782
			0.38555		0.365335		0.358989		0.310271	-0.282083	-0.579595
			0.880162		0.410471		0.920719		0.886399	0.0913862	-0.381503
			0.784437		0.711944		-0.198201		0.427674	-1	-1
			0.279384		0.581311		0.885586		-0.419109		0.201461
			1		0.753183		-0.274834		0.375717		0.823237
			-0.346809		0.851841		0.761169		0.923385		0.538101
			0.276965		0.91529		0.436809		-0.320162		0.41789
			0.210737		0.869029		-1		-0.045755		-0.39006
			1		0.889523		0.271981		0.937083		0.432971
			1		-0.219614		1		-0.0444062		0.548297
			0.879354		0.518576		-0.457678		-1		-0.644474
			0.246239		0.548642		0.630618		0.708113		0.13009
			0.71891		0.387194		-0.088116		0.290878		0.0681138
			0.732735		0.778466		0.753907		0.759495		0.163009
			0.81151		0.39078		0.320724		0.462517		0.470502
			-0.614182		0.393985		0.930901		0.0985594		0.207963
			-1		0.288394		0.389963		0.983528		-0.255061
			0.846867		0.916611		-0.0723406		1		1
			0.81376		0.61028		-0.289928		0.0959855		0.209959
			0.809788		0.708025		0.633106		-0.00857684		-0.69887
			0.556903		0.56172		0.571354		-0.380448		0.3647
			0.149555		0.553991		0.308623		0.478924		-0.190263
			0.423213		0.880424		1		-0.111476		0.498787
			0.300994		0.152746		0.200515		0.488725		0.102741
			0.927046		1		0.440089		-0.703329		0.516561
			0.179198		0.628899		0.671866		-0.158372		-0.111902
			0.46252		0.410093		0.522186		0.554509		1
			1		0.25775		1		-0.383548		-0.337201
			0.981966		0.538757		0.914843		1		-0.422718
			0.724489		0.705381		0.158252		0.626007		1
			0.125554		0.702769		0.915072		-0.0578103		0.491181
			0.925823		-0.166942		-1		-0.278247		0.488512
			0.388151		0.878683		0.545866		0.385024		-1
			1		0.792177		0.828547		-0.0335032		-0.126786
			0.751942		0.87888		0.825295		-0.516663		-0.939061
			0.534126		0.920931		0.713057		0.0190345		1
			0.489439		0.105012		-0.241971		-0.314205		0.576611
			0.66008		0.685372		0.234752		0.357856		-1
			0.920746		0.846614		0.726359		-0.0597214		1
			0.648458		0.430377		-0.27926		0.445886		0.379013
			0.302813		0.686605		0.977955		0.541656		1
			-0.0592629		0.890336		1		-0.736744		0.324069
			0.406114		0.894247		0.148014		1		-0.155262
			0.86204		0.018319		1		0.221299		-0.821637
			1		0.582905		1		-0.208543		-0.452447
			0.306999		0.727586		-0.360425		0.208431		0.864323
			0.709754		0.439382		1		1		-1
			-0.677099		0.60379		-0.215513		-0.694673		0.526526
			0.944545		0.775542		0.301111		-0.441868		0.575193
			1		0.629407		-0.720931		0.344889		-0.625308
			0.0635673		0.770667		0.454284		0.685563		-0.164334
			1		0.183298		1		1		0.811599
			1		1		0.631097		0.444239		-1
			0.903717		0.68736		-0.262579		0.310464		-0.629625
			1		0.666572		0.534653		1		0.532877
			0.4847		0.752594		1		0.358937		0.242816
			0.8474		0.0181259		1		1		0.580392
			0.566391		0.47077		-0.0493217		0.388684		-0.834174
			1		0.471318		1		0.322177		1
			0.904702		0.862416		0.19535		0.548965		-0.0520289
			-0.287192		0.406935		0.531213		-0.229553		-0.588222
			0.609409		0.823223		0.766238		1		0.153472
			1		0.903366		0.86485		0.992779		0.236235
			0.95656		0.645983		0.860551		0.833261		-1
			0.852291		0.480968		0.323854		-0.947453		-0.265597
			0.783741		0.762235		0.934795		0.22501		0.603458
			0.317491		-0.0424242		0.37333		0.910632		-0.327116
			0.628829		0.938287		1		0.540023		1
			0.590724		0.467597		0.526311		0.325815		-0.186296
			0.441852		0.487246		0.322792		0.334467		0.0140659
			1		0.587306		0.936313		0.938387		0.0160385
			-1		0.490598		0.653405		0.450717		0.380141
			0.797518		0.525268		0.75119		-0.114509		-0.674006
			0.993091		0.366192				0.588493		0.565688
			0.452677		0.917158		0.831921		0.0207824		1
			0.817043		0.885711		0.81128		0.726729		0.168981
			0.433106		0.639946		0.995456		0.716041		-1
			0.699904		1		-1		0.484326		0.609204
			0.535851		0.636668		0.240236		0.148368		-0.292608
			-0.0962223		0.6392		0.822851		1		1
			0.689426		0.50218		-0.618759		-0.314843		1
			0.423598		0.503624		-0.0120013		-0.098091		1
			0.118944		0.728518		0.392173		0.501443		0.595962
			0.158127		1		-0.742526		0.148932		0.328383
			0.733574		0.168108		0.35761		0.78491		0.142866
			0.996819		0.989365		0.592834		0.894721		1
			0.969314		0.781949		-0.739653		0.785191		0.0858908
			1		0.695866		0.0455622		0.321446		0.0863309
			0.983997		0.715335		0.866516		1		0.710018
			0.543311		0.919093		1		1		0.456173
			0.196615		0.631115		-0.291415		0.177295		0.893416
			-0.0454132		0.973973		0.655635		-0.385341		0.88419
			0.475832		0.776636		0.102784		-0.876538		0.419839
			0.480879		0.581555		-0.211567		0.840145		1
			0.396913		0.588088		1		0.414257		0.35128
			1		0.56857		-0.717991		-0.630932		-0.362325
			1		0.767127		0.383859		0.376048		0.230166
			-0.0835378		0.817592		0.370449		0.334686		0.706437
			0.729813		0.833519		0.275214		0.28886		0.744431
			0.846407		0.823148		0.504465		0.159136		0.176236
			0.420941		0.821155		0.346934		-0.303641		0.24286
			0.32173		0.338188		-0.0602434		1		-0.154058
			0.417847		0.648265		0.430989		-0.584555		1
			0.846324		0.518811		0.570891		0.0313189		0.875027
			0.903877		0.875244		1		-0.147777		0.992446
			0.265416		0.619919		-0.0388994		-0.0202879		1
			1		0.686325		0.671845		0.990057		-0.0287401
			1		0.445367		1		0.482139		0.788809
			0.670983		0.554427		0.0484572		1		-0.130675
			0.753254		0.875067		0.474411		1		-0.11767
			1		1		-0.0789254		0.716562		0.0906717
			0.829163		0.342704		0.406403		-1		1
			1		0.364522		-0.0159506		1
			0.413126		0.828625		0.601016		0.283852		-0.641761
			0.553824		0.256339		-0.20943		0.646724		0.350298
			0.819539		0.457254		0.985673		0.58802		0.00465316
			0.334344		0.514706		0.795288		0.602771		0.544201
			1		0.570645		0.976402		0.728766		0.125112
			0.314009		0.748155		-0.645952		0.808332		0.499983
			0.932654		0.709984		-0.655026		-0.228978		-0.400953
			-1		0.964082		-0.90174		0.614411		0.487607
			0.497655		0.761185		0.412556		0.798221		0.0739588
			0.193398		0.570299		-0.125741		0.614675		0.0420392
			0.451012		0.85112		0.311023		0.534233		-0.171393
			0.210003		0.32494		0.747014		0.62712		-0.365722
			0.541478		0.812346		-0.337815		0.187242		0.318516
			0.303027		0.877241		0.811596		1		0.12987
			0.940421		0.596067		0.888646		0.589138		-0.818674
			0.868853		0.713353		0.31101		0.88032		-0.604678
			0.646263		0.899904		0.923379		1		0.124563
			1		0.35811		1		1		-1
			0.433037		0.76572		-0.652864		0.279131		-0.82425
			1		0.0536022		0.60049		0.759896		0.0226109
			0.196634		0.687863		0.719725		0.822591		-1
			0.754757		0.450097		-0.447028		0.833494		-0.445115
			1		0.839966		-0.113711		0.554308		0.876165
			0.805375		0.358943		-0.355565		-0.47364		0.195124
			0.536721		0.976276		-0.225339		0.133439		0.22331
			0.656847		1		0.33744		0.274709		-0.0318808
			0.790147		0.041008		0.352304		0.502655		0.544174
			1		0.927149		1		-0.627933		-0.414285
			0.491296		0.598949		0.565378		0.467086		-0.157037
			0.983297		0.834923		1		0.961209		-1
			0.787656		0.416951		0.356128		0.983924		0.114437
			0.403722		0.861584		0.513472		-0.229676		-0.38881
			0.597052		0.522435		0.738948		0.0786262		-0.427989
			0.663987		0.275277		0.750446		-0.54846		-0.191808
			0.792769		0.627378		0.273083		0.39646		-0.430831
			1		0.633117		-0.0318197		1		0.76427
			0.0435501		0.90615		0.197166		0.774631		0.00835784
			0.842552		0.75319		0.205495		-0.582787		0.151449
			0.766749		0.546454		-0.109693		0.68499		-0.759807
			0.398893		0.899409		0.594339		0.724892		0.443552
			1		0.829542		-0.253411		0.83518		-0.362296
			0.2881		0.798429		-0.64327		-0.167813		0.155536
			0.356121		1		0.941882				0.365024
			1		0.0721142		0.469407		-1		0.56664
			0.111108		0.10496		0.765276		-0.136809		-0.183886
			0.432427		0.656658		0.685868		0.837265		0.0848351
			1		0.837136		0.643509		0.57328		-0.218425
			0.766218		1		0.537281		-0.867208		0.221564
			0.666887		0.450883		-0.0506502		-0.0622225		-0.650304
			0.071002		1		1		0.134914		-0.72479
			1		1		0.637421		0.221145		0.190683
			0.699928		1		0.264675		-1.02174		0.432478
			-1				-0.356758		-0.417756		0.163032
			1				0.120195		0.320836		0.328969
			1		-0.180771		0.687207		0.351908		0.147283
			0.366514		-0.232885		-0.155665		-0.364417		0.58571
			-0.324044		0.9261		0.701615		0.25919		0.387266
			0.898313		0.499997		0.817302		0.22096		-0.318056
			0.632238		1		0.509485		0.257899		0.192829
			0.453827		0.889264		-0.242843		0.11972		0.781353
			0.60486		0.731363		0.413488		0.897568		0.7794
			0.901546		0.696559		1		0.822455		-0.461122
			-0.0993221		0.788276		0.473623		-0.378823		0.0771577
			0.895072		0.954178		0.921299		0.68188		-0.177622
			0.634492		0.629878		0.558567		0.366404		0.676202
			1		0.852066		0.820476		0.835436		0.243074
			1		0.584264		0.659047		0.0729352		0.279413
			0.644803		0.744037		-0.217193		0.549446		-0.00204356
			1		0.952415		-0.345662		0.343442		0.14747
			1		0.671527		-0.209156		0.199554		-0.0619662
			0.383003		0.818415		-0.602556		0.467425		-0.433898
			1		0.426453		0.161568		0		0.850393
			0.0261449		0.678231		1		1		-0.148813
			0.435973		0.355199		0.794271		-0.992563		-0.32396
			0.220692		0.865126		-0.193119		0.349473		0.831711
			0.432146		-0.254032		0.259176		0.445366		0.314992
			0.488825		0.460128		0.705041		0.0645763		0.754871
			0.330448		0.929086		0.906569		0.0269264		0.676123
			1		0.868064		-0.41481		-0.115177		0.120662
			0.972694		0.967124		0.752642		1		0.00237464
			0.774475		0.808399		-0.198302		0.117717		-0.453402
			0.90802		0.740163		1		-0.596776		0.645867
			1		0.513316		0.561413		-0.0499267		0.37937
			0.583252		0.668781		0.326201		0.493595		0.676386
			0.84156		-0.372102		-0.370047		0.888466		0.0193334
			0.788791		0.201515		1		0.451042		-1
			0.527098		0.0630645		0.331572		1		1
			0.784972		0.933395		0.302658		-0.0803275		0.369951
			0.582915		0.791184		0.40802		0.41552		-0.455188
			0.241094		0.832379		-0.800063		-0.967831		0.343134
			-0.57154		0.652197		-0.142339		-0.640258		1
			0.945068		1		0.574383		0		0.473496
			-0.322936		0.538488		0.303551		0.912305		0.461117
			1		0.145566		0.283724		-0.104989		0.314881
			1		0.90401		-0.238294		0.124678		0.284097
			0.513944		0.571514		1		-0.285084		-0.0608579
			0.825363		0.676006		1		0.363719		0.734063
			0.79726		0.795115		0.386837		-0.223908		0.0348118
			1		0.856372		0.47114		-0.111939		0.859468
			0.165076		0.884608		-0.21701		0.160784		0.640188
			0.231435		0.625522		0.731099		-0.355108		0.588969
			0.807046		0.890511		1		0.294287		-0.113857
			1		0.856576		-0.276207		-0.525641		0.269081
			0.522131		0.830891		-0.387262		0.386944		0.287772
			1		0.997844		0.130454		0.864586		0.70012
			0.893414		0.962814		-0.327578		0.585402		0.890748
			0.713798		0.978579		1		0.107253		0.34483
			0.0680627		0.88231		0.257216		0.713546		-0.678735
			0.47907		0.553784		0.170679		-0.833278		-0.208402
			0.861775		0.927886		0.0319748		0.0228214		0.222651
			0.822332		0.106526		0.600479		0.0668676		0.566061
			0.943011		0.821744		1		0.210838		0.504654
			-0.0137314		0.458644		0.832693		-0.0646399		0.121352
			0.607091		0.7722		-0.503251		-0.745407		0.553999
			0.448479		0.281499		-0.255345		0.708693		1
			0.891833		0.635403		0.624167		0.433672		0.307939
			-0.310954		0.708812		0.337751		0.716026		-0.277859
			0.872321		0.414948		-0.0038436		0.388757		-0.339138
			0.963138		0.551695		-0.187762		0.512352		1
			0.618125		0.728455		0.259241		0.475262		0.422163
			1		-0.0701744		-0.264822		0.470137		1
			0.709179		0.892507		0.609456		0.614096		-0.518603
			0.391054		0.264477		0.523456		0.728921		0.557071
			0.936045		0.720313		-0.168196		1		0.843635
			-0.0731062		0.988523		0.367098		0.0840653		-0.214191
			-0.0971347		0.113217		0.318497		0.0326347		1
			0.762042		0.934811		0.115398		-0.185942		-0.0638504
			0.175498		0.35771		0.108714		0.818297		0.472486
			0.876474		1		-1		0.176943		0.31734
			0.910479		1		0.901594		0.47708		0.573211
			0.14389		0.580645		0.394882		0.704348		1
			-0.344667		0.713736		1		-0.327985		1
			0.7275		0.504905		-0.688767		-0.697601		0.612467
			0.599298		-0.168964		0.985134		0.511039		0.495871
			0.869301		0.480674		0.782218		0.75906		0.286292
			-0.251517		0.443166		0.68147		0.382504		0.354118
			1		0.77629		0.207131		1		0.545443
			0.662981		0.679372		0.62654		0.825878		1
			1		0.896346		0.00701731		1		0.947521
			0.66994		0.753998		-0.0349905		0.292248		-0.647301
			0.826013		0.862911		0.306775		0.992129		0.334775
			0.948966		-0.239422		0.378085		-0.350673		0.887069
			0.981867		0.441576		0.792323		0.187301		0.34912
			0.552147		0.818399		0.212336		0.307743		0.481843
			1		0.664853		0.534571		0.859465		1
			0.450021		0.370833		0.955342		0.40516		0.403643
			0.808014		1		-0.891136		0.952688		0.891206
			0.87123		0.441506		-0.189967		1		0.629037
			0.66867		0.799598		0.989849		1		0.610023
			0.890471		1		0.757055		0.582318		0.324914
			0.930446		0.758153		1		0.616348		0.344186
			0.39874		0.221744		-0.487271		-0.804844		0.438374
			1		0.793458		0.66585		0.844276		0.795931
			1		0.595515		1		1		1
			0.398646		0.787789		0.621369		-0.434392		0.249898
			0.491059		0.544505		1		0.559651		0.156182
			0.704532		0.463792		0.934717		0.975165		0.325002
			1		0.665357		0.749718		0.370676		0.740335
			0.385855		0.325771		-0.225919		1		0.332841
			0.834336		0.837339		0.2961		0.871433		0.710209
			0.920562		0.54274		0.400936		1		-0.223621
			0.994576		-0.185523		0.646133		0.484247		0.754784
			-0.59236		0.922848		0.856414		0.351982		0.299871
			0.771731		0.871152		-0.547627		-0.0918647		-0.801926
			0.441261		0.786548		-1		0.606359		0.418425
			-0.602599		0.76546		0.0337525		0.154245		0.968837
			0.949224		0.254426		0.0895743		0.128407		0.871226
			0.527455		0.670661		0.0683988		0.230977		0.614061
			0.758062		0.427602		-0.309073		0.690593		0.562765
			0.485366		0.959471		-0.151444		0.933325
			0.607585		0.491512		0.518671		0.174178		-0.125707
			0.727573		0.869916				1		0.603546
			0.405088		0.78103		-0.755432		0.306455		-0.269168
			0.541012		0.0310318		1		0.158659		0.288019
			0.775276		0.946206		-0.103946		0.99651		-0.548197
			0.758698		0.423495		0.836442		0.40637		0.0436612
			0.947899		0.859981		0.820882		0.338661		0.107357
			1		0.808149		-0.247783		-0.104665		0.227829
			0.874396		0.796945		0.0786477		-0.888637		-0.0936407
			0.708695		0.67198		-0.0485989		0.913234		-0.586728
			1		0.420808		0.370959		0.147509		-0.309436
			1		0.715754		0.79843		-0.516206		-0.116464
			0.988998		0.574194		0.319578		0.215746		0.884807
			1		0.37878		0.718519		1		1
			0.0441095		0.224569		0.765934		0.629536		-0.0900265
			0.440102		0.306239		0.764932		0.847757		1
			0.408486		0.441315		0.537898		0.516939		0.0311444
			0.756719		0.607193		-0.176849		0.411913		0.09208
			0.849467		0.804027		0.51797		0.537531		0.658779
			-0.291349		0.764687		0.847175		1		0.296889
			0.932395		0.797051		-0.548965		0.389287		1
			0.422757		0.872586		0.934248		0.357391		-1
			0.681069		0.657503		0.740573		1		-0.623246
			0.68137		0.394113		0.177144		0.342064		0.7987
			0.419168		1		-0.256202		1		-0.772391
			1		0.867767		0.111328		0.56348		0.149895
			1		0.876662		0.566143		0.609707		1
			0.0862054		0.457637		0.420818		-0.452116		-0.0136139
			0.2819		1		0.492789		-0.226621		0.413212
			0.306019		0.100615		-0.764454		0.72301		1
			1		0.715344		0.895276		0.177429		0.360338
			0.385228		0.811597		0.486255		0.444934		-0.350815
			0.75414		0.735162		0.8318		1		0.390136
			0.588574		0.894466		0.675576		0.111229		0.361205
			0.80645		1		1		0.536724		0.157965
			0.696794		0.996423		-0.394222		0.733514		-0.398481
			0.58868		0.407895		0.797142		0.0791358		0.0153972
			0.0833626		0.70258		0.129763		0.649746		-0.461056
			0.817744		0.871467		0.564283		0.43812		0.267118
			0.910874		0.643697		0.45189		1		0.490912
			0.782256		-0.0402982		-0.270763		1		0.897483
			0.352698		1		-0.472021		0.418115		0.176443
			0.858282		0.851766		0.0683278		0.395272		1
			1		0.990752		-0.0061301		0.907829		0.769524
			1		0.670437		0.137599		0.792969		0.597865
			0.674042		1		-0.372926		0.86883		0.632263
			0.959244		0.597046		0.0994347		0.645399		1
			0.822074		0.484998		0.167495		0.1305		-0.0392968
			0.766314		0.0581888		-0.191607		-0.0450447		-0.0216052
			0.00525323		0.749252		0.764521		0.796967		0.576268
			0.958193		0.691705		0.11799		-0.310515		0.817813
			0.313696		0.44307		0.446992		0.844372		0.940623
			0.34856		0.663439		0.488673		-0.353089		0.345148
			0.835839		1		0.00018701		0.237743		0.206415
			0.674318		0.391555		0.75214		0.885263		0.498049
			0.659578		0.600457				1		0.767431
			0.720717		-0.00360347				0.392844		0.0758572
			0.751688		0.0121515				0.627622		0.38009
			0.287428		0.477177				0.739136		0.423227
			-0.694901		1				1		-0.41817
			0.570667		0.60143				0.701984		0.269083
			1		0.586857				1		-0.0950969
			0.596899		0.0706631				0.294778		0.657803
			0.275365		0.183182				0.152443		-0.404339
			0.153428		0.110274				0.952392		0.699524
			1		0.453122				0.969879		1
			1		0.268562				1		0.162251
			0.66165		0.82962				-0.723432		0.334936
			0.526187		0.644669				-0.134738		-0.331554
			1		1				0.514697		-0.529523
			0.46466		0.50847				0.873375		0.865929
			0.671581		1				0.859221		0.0911479
			-1		0.7158				0.686631		-0.0665635
			0.769695		0.748629				0.939912		0.110317
			0.874956		0.928368				-0.606254		-0.329717
			0.508095		0.786145				-0.373945		-0.468704
			0.948142		0.0874743						0.918343
			0.858335		0.600523						0.690222
			0.769046		0.0298808						0.558129
			0.896908		0.95946						1
			1		0.567463						0.633763
			0.926857		1						0.399378
			0.115178		0.407768						-1
			1		0.317452						-0.594596
			0.155146		0.55144						0.818923
			0.162856		0.746914						-1
			0.700261		0.62133						1
			0.408757		0.47194						-0.547412
			0.132815		0.796222						-0.748065
			0.785498		0.841536						0.936833
			1		0.371758						-0.144692
			0.946394		0.995893						-0.140447
			0.709009		0.771086						0.998381
			1		0.458078						-0.295129
			0.855289		0.36528						-0.0805937
			0.452277		0.855403						0.702258
			0.575044		0.0841721						0.00599579
			1		0.546831						0.282709
			1		0.669772						0.825219
			0.519146		0.637753						-0.366097
			1		0.745604
			0.343877		0.826137						-0.881769
			1		0.695822						-0.698837
			0.817825		-0.178026						-0.258349
			1		0.37755						0.103609
			0.817195		0.926851						-0.172594
			1		0.923253						-0.975628
			-0.0695494		0.855778						0.201556
			0.708428		0.498365						-0.638277
			0.746762		0.70919						-1
			0.588009		0.658958						-0.436941
			0.999546		0.523503						-0.0318478
			0.844934		0.437609						0.80892
			0.661725		0.779705						1
			0.535792		0.0131799						-0.371006
			0.270685		0.507454						0.953972
			0.286449		0.761089						0.569815
			0.0946046		1						-0.662369
			0.748592		0.975473						-0.345521
			0.776973		0.545625						-1
			1		0.414654						0.697023
			0.919137		0.866043						-1
			0.727799		0.691554						0.083542
			0.72161		0.237407						0.653952
			1		0.818852						0.34392
			-0.71678		0.829157						0.694574
			0.654012		0.784159						0.128428
			0.0397533		0.799403						-0.0693367
			0.978682		0.876875						1
			0.547204		0.863305						0.719578
			0.432567		0.562593						0.185839
			1		1						0.711307
			0.808476		0.641315						0.708877
			0.51048		0.790648						0.403505
			0.948788		0.882895						0.354604
			0.778579		0.856263						-0.834958
			0.997818		0.783218						1
			-0.232621		0.829017						0.60509
			0.311965		0.795535						0.215787
			-0.235101		0.589899						1
			0.351237		0.76585						0.138724
			0.649097		0.0284112						-0.222415
			1		0.511271						0.717574
			1		0.969025						-0.258905
			1		-0.137489						0.076039
			1		0.842714						0.801797
			0.929064		0.963796						-0.544206
			0.0737205		0.639692						0.576183
			0.39958		0.0125382						0.360065
			0.352433		0.18587						0.0155674
			0.394459		0.611021						0.652357
			0.478941		0.478456						0.202895
			0.542969		0.669155						-0.494766
			0.77743		0.00397156						-0.0710069
			-0.20606		0.550665						0.509355
			0.432847		0.168008						-0.551945
			0.301986		0.000182951						0.402094
			0.776134		-0.279274						0.413859
			0.726412		0.762593						0.541595
			0.442299		0.66341						0.156094
			-0.437057		0.940845						-0.0996974
			0.626689		0.924542						0.633494
			-0.0503201		0.501374						1
			1		1						0.218405
			0.597115		0.516876						1
			0.00154686		0.712045						1
			0.61282		0.791151						-0.67932
			1		0.692554						0.706117
			0.0534066		0.371521						-0.400506
			0.880122		0.744432						1
			0.844443		0.0213161						-0.0674111
			0.223309		0.186704						0.345469
			1		0.737964						0.92299
			0.213008		0.673631						0.120552
			0.607337		0.909814						-0.0271904
			0.853162		0.804382						0.551201
			0.766373		1						0.375361
			-0.0633538		0.959423						0.663628
			1		0.447195						0.416943
			0.0378555		0.948211						0.960183
					0.877262						-0.326857
			1		0.592051						-0.0611762
			0.310015		0.547243						0.0876041
			1		0.150279						1
			0.997565		0.53036						0.772163
			1		0.666855						0.815599
			1		0.836939						-1
			0.454879		0.404717						0.588321
			0.084048		0.951883						0.778456
			0.466076		1						0.644444
			0.605064		0.811867						-0.0738393
			0.740798		0.907092						0.857821
			0.717109		0.803195						1
			0.744852		0.818587						1
			1		0.691671						0.512406
			0.51316		0.337872						1
			0.548002		0.416596						0.0358596
			0.482793		0.0761171						0.535124
			0.318842		0.460491						0.66543
			0.442157		0.915483						0.144008
			0.185709		0.576399						0.340912
			0.816794		1						1
			0.754621		0.637618						0.180669
			1		0.579458						0.309098
			0.931788		0.976592						-0.410011
			0.779275		1						0.559733
			0.243974		0.776964						-0.106304
			0.277375		-0.122569						-0.426847
			1		0.376612						1
			0.536249		1						-0.116064
			0.6664		0.704489						1
			0.348136		0.414783						0.84831
			0.474651		0.602391						0.171417
			0.892627		0.681418						-0.280234
			0.728441		0.613163						0.715293
			0.888549		0.628876						0.774247
			1		1						0.13783
			1		0.38586						1
			1		0.883678						-0.203039
			-0.886301		0.909607						0.75393
			0.494738		0.533823						-1
			0.501705		0.323927						1
			0.379448		0.55435						-0.175861
			0.804871		0.985261						-0.187623
			0.573387		0.805104						0.410281
			0.961426		1						-1
			0.761657		0.708043						0.81889
			0.202254		0.0336837						0.827166
			-1		0.817509						-0.120194
			0.964469		1						0.504357
			0.857143		0.44907						-0.590853
			0.880788		0.270101						0.39592
			-0.150222		0.959855						0.28365
			0.985091		0.947995						-0.434531
			0.533607		0.829837						0.11217
			0.877741		0.757343						-0.0781297
			0.241593		0.652836						-0.0332306
			-0.114187		0.612603						0.124593
			0.684135		0.504904						0.458554
			0.453381		-0.080024						0.762663
			1		0.956414						1
			0.662616		-6.35926e-05						0.961971
			0.917688		0.251586						1
			0.744305		0.786905						0.228744
			0.793793		0.656175						1
			0.890393		1						0.783981
			0.983332		0.861966						0.207244
			0.766038		0.775257						0.903806
			0.733343		0.539722						0.344354
			0.93756		0.996853						0.503308
			0.677793		0.878254						0.0623124
			0.704095		0.905403						1
			0.532739		0.512943						0.515493
			1		0.684983						1
			0.626057		0.893934						0.775153
			0.182514		1						-0.0108357
			-0.375019		0.361046						0.0553957
			0.871077		0.463757						1
			1		0.446272						-0.619619
			0.728452		1						0.198368
			0.497399		0.694912						-0.207931
			0.78409		0.681482						0.146906
			0.994745		-0.0208705						0.531997
			0.758367		0.716349						-0.0294673
			0.649791		0.121232						-0.0839406
			0.511253		0.882824						1
			1		0.883267						0.447577
			0.577836		0.0479358						-0.716254
			0.352432		0.961732						-0.954451
			0.963704		0.333903						-1
			0.050162		0.432632						-0.427274
			0.372647								0.772649
			0.394574								-0.327423
			1								0.644051
			1								-0.131372
			0.737244								0.386369
			0.171289								0.0155107
			0.691435								0.733789
			0.89821								1
			0.818935								0.199884
			-0.135217								-0.318391
			0.948878								-0.188335
			0.643185								-0.139699
			0.271913								0.480096
			0.297929								0.559013
			0.408061								1
			0.310186								1
			1								0.630814
			-1								0.632143
			0.743573								-0.115356
			1								0.688383
			0.853456								0.992338
			0.797184								-0.721065
			-1								0.0472851
			0.854803								0.119611
			0.550461								0.559231
			-0.0754156								0.00349693
			0.549564								-0.0838591
			0.848096								0.301626
			0.842199								0.517051
			0.891038								1
			0.72991								-0.483799
			0.684685								-0.440648
			0.367074								1
			0.926472								0.811431
			0.901012								-0.146574
			-0.382132								0.381934
			1								1
			0.483616								0.476634
			0.465378								0.127793
			1								0.245656
			0.957824								0.63828
			0.742406								0.868024
			1								0.915869
			0.769498								0.76774
			1								0.518285
			0.642334								0.988212
			0.142431								1
			1								0.47949
			0.564156								0.792345
			0.919584								0.970132
			0.464405								-0.0295075
			0.533597								1
			1								0.379906
			0.825717								-0.335544
			0.636389								0.900971
			0.822299								-0.236854
			0.274148								0.0867274
			1								-0.0250601
			0.860108
			1
			0.880727
			0.654326								0.0550645
			0.918087								0.292324
			0.803284								-0.342674
			0.741654								0.885335
			-0.0542434								-0.114162
			-0.275522								0.240765
			1								0.846354
			0.163078								0.0832995
			1								0.522927
			0.269692								0.0865054
			0.430164								-0.248426
			0.623508								0.520123
			1								-0.950078
			0.604643								0.0761481
			0.736325								0.26017
			1								0.912751
			0.683765								0.0450199
			0.882252								0.533326
			0.729825								0.814178
			0.185357								0.0063625
			1								0.31681
			1								0.994105
			1								0.198519
			1								-0.218985
			0.734938								-0.189966
			0.961814								0.977562
			0.693645								0.0969172
			0.749043								0.849928
			0.983722								0.620591
			0.810421								-0.439818
			0.510226								1
			-0.427622								0.390674
			1								0.95191
			0.0551467								-0.503882
			1								0.307961
			0.548437								-0.0037303
			0.719423								-0.690992
			-0.0561074								0.96466
			0.702597								-0.561621
			0.0691495								0.738274
			0.821471								0.701962
			0.566751								0.458036
			0.99607								0.697738
			1								1
			0.185881								0.222897
			0.903156								1
			0.261203								0.121258
			0.55334								0.144216
			1								0.0466314
			1								0.0478709
			0.988068								0.0988071
			0.0323162								0.898726
			0.0609136								0.767487
			0.631652								1
			0.766612								-1
			0.247389								0.469383
			0.722538								-0.461172
			1								0.673021
			0.0973889								-0.310368
			1								0.605046
			0.625515								0.454508
			0.850478								0.13992
			0.311147								-1
			0.624077								0.616907
			1								-0.192946
			0.425167								0.502754
			0.631465								-0.820518
			0.338705								0.504153
			0.79035								0.407009
			0.581958								0.665059
			0.893687								0.278187
			0.259692								0.40777
			1								0.100529
			0.41281								1
			0.233176								0.120631
			1								-0.335533
			1								0.0202322
			0.70474								0.644969
			0.658223								0.130556
			0.487974								0.338435
			1								0.149713
			0.595747								0.956747
			0.264315								0.0287075
			-0.300722								0.820684
			0.78748								0.381136
			0.822784								0.886435
			0.532091								-0.782466
			0.312691								0.213825
			0.551844								0.728639
			0.519057								0.749886
			0.922146								0.658314
			0.763642								1
			-0.866495								0.533391
			1								0.644573
			1								-0.0989609
			0.785887								0.369719
			-0.296308								1
			0.882935								0.8717
			0.774973								0.600752
			1								0.289738
			1								0.517446
			0.903234								0.956141
			1								-0.719089
			0.933819								0.228437
			0.646857								0.786029
			1								0.887721
			1								1
			1								0.487103
			0.360214								1
			1								0.374793
			0.9774								0.334819
			1								1
			0.866693								-0.0407763
			1								0.61015
			-0.0734379								0.924745
			0.00686741								0.693198
			1								0.838589
			0.404728								-0.0630503
			0.146052								-0.797719
			0.759404								1
			0.461204								0.163844
			1								0.447921
			0.430701								0.399357
			1								1
			-0.816485								-0.376762
			0.619148								0.191377
			0.365242								0.382994
			0.73592								1
			0.605998								-0.581627
			0.172109								0.300493
			1								-0.964445
			0.527297								0.836489
			0.835692								0.280079
			0.188513								1
			1								0.841628
			0.931067								-0.147146
			0.741651								-0.697412
			0.372055								1
			0.949754								1
			0.807542								0.831098
			0.971445								1
			1								1
			0.703425								1
			1								-0.0292551
			1								0.212493
			0.29487								0.987682
			1								1
			0.590552
			0.211517
			0.624523
			0.574311
			0.718345
			0.992455
			0.0694294
			0.688353
			1
			0.0573712
			0.122264
			0.536715
			-0.14792
			0.330209
			1
			0.703381
			0.609273
			0.814705
			1
			0.894693
			0.518759
			0.796164
			0.858462
			-0.286114
			1
			0.0288107
			1
			0.902982
			1
			0.507316
			0.554586
			1
			0.944336
			0.238884
			0.191826
			1
			0.985751
			0.541388
			0.792638
			1
			0.266827
			0.587999
			0.566892
			0.0527752
			0.833305
			0.480846
			0.867726
			0.610045
			1
			1
			0.294206
			1
			0.670589
			0.704399
			0.579211
			0.406635
			0.939742
			0.906673
			1
			0.871618
			0.706247
			0.368728
			0.746324
			1
			0.778219
			1
			1
			0.59664
			-0.0190463
			0.600024
			0.587972
			0.931858
			0.895244
			0.730609
			0.872535
			0.174158
			1
			0.685279
			0.908164
			0.236049
			0.237584
			1
			0.957427
			1
			0.135139
			0.0693216
			1
			1
			0.314958
			1
			0.220558
			1
			-0.198816
			0.171533
			0.62468
			0.729023
			0.748767
			0.792035
			0.687165
			0.0119536
			0.520649
			0.750716
			0.341222
			1
			0.436815
			1
			1
			0.940521
			0.540066
			1
			0.562915
			0.272417
			-0.197963
			0.995526
			0.409715
			1
			0.853833
			0.965515
			1
			1
			1
			0.828575
			0.155882
			-0.22642
			0.450481
			0.27462
			1
			0.64674
			1
			1
			0.636856
			1
			0.860289
			1
			0.405495
			0.656122
			0.914373
			0.882096
			0.644988
			1
			0.648009
			0.91629
			-0.155692
			0.959707
			0.593829
			0.954971
			1
			0.714708
			1
			1
			0.89087
			0.454128
			0.825585
			0.791277
			0.960083
			0.709725
			0.828565
			0.4145
			-0.290102
			0.326701
			1
			0.126013
			0.845939
			1
			0.76468
			1
			0.754965
			0.878908
			0.891463
			0.707316
			0.131199
			0.663544
			0.712134
			1
			-0.659783
			0.852239
			1
			0.848681
			0.756899
			-0.13332
			0.508758
			0.524742
			1
			0.560407
			0.881092
			0.886109
			0.774037
			0.875704
			1
			0.982461
			0.9908
			0.662698
			0.651918
			1
			-0.0043355
			0.637459
			0.88474
			0.69782
			0.394355
			0.922061
			0.501872
			0.838158
			1
			0.787766
			0.972217
			0.856258
			0.699545
			0.77224
			1
			0.816995
			0.00022342
			0.751335
			0.91699
			0.351881
			1
			0.917219
			0.801507
			0.180087
			0.966839
			1
			1
			1
			1
			1
			0.976814
			0.981058
			0.966968
			0.962981
			1
			1
			0.866617
			1

## Sheet: Fig. 4b, 5b, and 6d
Normalized fluorescence intensity of Kip2-G374A-3xsfGFP and Kip2-S63A-G374A-3xsfGFP associated with metaphase b- and m- SPBs (%).
Data presented in Fig. 4b, 5b, and 6d
		WT		Kip2-S63A		bfa1∆		bub2∆		bfa1∆ bub2∆
		b-SPB	m-SPB	b-SPB	m-SPB	b-SPB	m-SPB	b-SPB	m-SPB	b-SPB	m-SPB
mean	biological replicates	100.102	22.3993	175.281	48.8203	50.17	27.63	51.34	29.63	46.08	33.12
		98	22.8639	193.14	62.1416	56.15	37.31	57.75	39.13	55.93	38.74
		100	24.2332	191.652	50.2722	49.09	31.02	55.18	24.19	43.88	32.61
		100	22.2849							52.96	33.52
	technical replicates	99.8976	25.13
		110.271	24.99
median		92.26	15.84	177.3	36.39	47.06	25.69	47.54	26.75	44.31	27.35
		WT		Kip2-S63A		bfa1∆		bub2∆		bfa1∆ bub2∆
		b-SPB	m-SPB	b-SPB	m-SPB	b-SPB	m-SPB	b-SPB	m-SPB	b-SPB	m-SPB
		36.1915	35.296	201.696	0	0	20.7183	85.788	36.4611	0	52.7783
		17.5308	103.899	65.1343	0	101.348	19.8882	71.7635	0	24.4087	25.3055
		0.282861	51.3472	75.1179	0.156987	46.92	63.7902	9.97158	40.4354	9.70513	19.4844
		30.3892	21.4277	77.1158	1.3776	0	102.325	0	67.1343	27.4121	37.9711
		116.536	141.587	79.5479	1.37822	13.0629	12.9412	46.3454	28.3954	0	20.8991
		5.09079	48.2754	80.1243	2.83724	17.9359	38.5433	109.47	9.49007	11.1842	52.4717
		75.3683	28.6544	86.4436	2.85535	26.3947	38.079	53.5665	43.2354	16.5577	35.3046
		17.9154	88.4085	95.2842	3.00265	49.7807	38.9505	79.5222	62.1836	10.0736	20.539
		30.7843	46.5719	95.9529	4.12435	75.3916	37.2087	74.7498	0.0496132	91.2586	11.8409
		54.9456	93.7335	97.0462	4.97212	49.4431	23.5038	48.3959	65.8717	26.2005	61.7704
		76.101	33.6022	106.24	5.04319	59.6626	11.4413	28.1019	59.0462	35.292	92.5035
		74.6894	40.5919	108.311	6.7768	0	20.6146	27.9026	0	23.0071	54.9906
		172.975	288.278	108.632	7.23299	13.3947	31.4127	25.5235	50.2354	48.0006	56.4411
		104.879	60.4907	111.535	7.25495	80.6459	11.5707	78.2748	0	0	29.3898
		86.8465	1.96219	115.017	7.4727	46.3419	50.8673	61.8197	25.2705	52.9019	93.8048
		87.1183	40.4622	115.993	8.0736	32.8777	3.40526	51.7178	32.7375	31.8822	100.229
		138.481	42.706	116.347	8.22351	38.7508	52.483	72.1691	39.8692	35.904	126.232
		47.1329	0	122.07	8.77792	56.6664	43.989	105.726	75.7576	0	35.2264
		55.1462	0	125.275	9.18758	76.302	26.4145	29.9055	15.9921	88.2852	67.7403
		82.6548	35.2241	126.116	10.6783	26.7201	4.95551	45.5184	39.4002	31.9975	44.956
		121.098	33.5419	128.805	11.3593	52.3277	28.9134	9.24889	31.3048	12.4612	79.5141
		50.6903	1.39029	131.829	12.5631	33.8894	39.2397	43.308	15.805	36.9195	30.3895
		52.4543	39.5387	133.727	12.6568	19.4216	16.1599	54.7021	61.4923	11.9039	119.905
		62.4153	7.93794	135.862	12.8894	42.4253	13.0878	66.9417	48.2373	32.5235	27.2328
		41.7225	0	138.853	13.2014	0.0835152	74.6776	137.273	0	86.6975	80.8556
		100.13	26.822	139.077	13.898	39.3359	10.5491	30.6807	63.9009	14.7934	81.5746
		118.216	16.9491	139.678	17.961	30.1487	20.4202	50.2726	108.125	70.5975	53.4148
		71.4331	83.2011	141.495	20.1979	53.7146	20.3076	45.3685	34.1173	1.57214	59.2558
		54.2517	4.73854	142.129	20.7342	17.6587	38.4893	43.3779	17.319	0	42.8582
		81.0987	0	143.367	21.2324	2.72388	29.3974	28.4067	14.2909	19.9654	28.7224
		114.249	38.7703	143.383	22.389	0	17.1276	44.5709	76.9848	36.1321	0
		158.565	22.6954	145.926	24.0496	43.2922	37.4212	7.92835	16.2517	0	62.6386
		99.7674	72.3121	148.05	24.204	18.0747	43.7633	62.0589	14.1166	21.9253	64.3718
		45.6986	0	153.271	25.3335	61.7386	105.353	0	93.8712	43.9706	56.6876
		115.459	70.9693	154.67	25.4059	10.1206	34.7567	40.6349	33.394	64.9539	114.423
		228.712	7.77566	154.854	25.8181	0	86.3746	13.0952	49.3252	55.714	44.6688
		99.7547	56.576	157.505	26.6206	75.7221	0	26.6643	28.0233	40.0198	39.0827
		19.2513	28.3221	157.992	26.9689	15.598	4.67	4.14136	106.011	20.6909	45.4524
		78.4036	35.8506	159.259	27.1098	18.5599	59.8333	53.1821	55.5544	86.6544	19.1684
		64.936	8.82554	160.559	27.2248	22.096	92.9373	16.005	28.1572	12.9566	38.7202
		187.705	58.8045	161.355	27.984	46.3543	48.7755	0	27.1785	46.005	61.4215
		154.396	4.05963	161.397	29.012	30.4024	7.28477	12.5323	20.5366	23.1111	62.39
		42.9256	7.67521	162.136	29.9955	64.1975	77.8454	26.4402	0	20.0376	30.8376
		144.813	22.2588	162.447	30.2094	0.177802	10.2753	72.036	53.4492	15.1075	42.6665
		132.23	21.9122	163.46	31.5992	21.3424	72.4486	126.158	46.4791	44.4277	0
		105.165	13.9529	163.805	31.8344	101.195	27.8565	87.8439	13.0029	4.85362	27.3821
		140.706	0	167.062	33.9686	52.9135	16.4372	35.9912	25.6074	0	16.4581
		174.75	72.3362	170.858	34.4875	27.5026	12.3436	17.205	54.0914	0	74.8829
		174.975	9.59766	173.613	35.1517	52.0416	7.43662	50.9208	6.99308	17.5577	37.8408
		141.133	101.356	174.415	36.4163	29.494	13.1471	17.8826	37.4483	45.4815	0
		81.4415	26.3825	174.806	37.3732	34.6956	104.441	66.0426	53.505	11.6172	23.3457
		62.8839	19.6362	174.92	37.9902	8.33057	6.50188	57.6072	17.0083	56.719	8.05159
		80.3478	0	176.312	38.7411	39.3682	2.22526	85.6649	0	29.2909	19.2439
		65.5515	24.334	176.644	40.0107	11.0416	12.0932	68.1151	19.8711	22.2786	20.9227
		136.184	7.19954	176.693	40.7674	32.1972	55.7561	85.3974	69.3587	30.2829	45.3909
		88.088	15.1813	177.895	41.2216	97.8197	35.5339	29.6041	22.1617	64.1352	10.7596
		63.5713	2.97728	178.088	44.8956	30.708	45.7253	93.5239	20.063	5.67395	16.7485
		46.4326	9.43699	181.566	46.2616	57.1598	13.0447	84.518	0	55.087	52.4504
		88.902	10.3784	181.708	47.8712	14.7562	23.6254	20.3159	48.7035	48.2156	46.6919
		91.292	0	183.264	48.0966	36.2822	51.1267	34.6841	40.6948	30.7718	65.3551
		74.0655	64.9988	184.09	51.0812	65.6621	12.9204	34.2447	20.3076	53.0624	7.7599
		130.953	0	188.162	51.3197	26.733	36.4777	0	98.2008	27.8115	21.4184
		85.7042	78.6166	188.908	55.9635	31.4909	18.8419	75.4232	10.3784	68.6904	15.8191
		102.367	5.4644	189.352	56.2	37.4154	26.5333	21.2261	18.1897	55.1487	22.8939
		143.711	6.86564	191.035	56.9896	6.1256	39.0628	46.8758	44.0614	51.4945	30.3561
		143.342	229.984	196.631	57.0419	47.1061	52.8913	31.5186	8.85285	31.1985	41.5407
		78.9614	9.79701	197.447	61.1256	25.5848	23.9288	21.4129	28.671	94.5953	23.0908
		198.857	0	202.877	66.4246	41.5794	14.5653	9.19732	13.9078	33.8894	53.9892
		136.365	14.4822	203.991	73.5019	89.6562	167.235	19.3282	0.951161	41.1883	52.0462
		113.125	0	206.52	75.0778	39.159	0	13.2705	55.0674	25.8359	8.08584
		150.803	66.4069	207.018	76.6189	87.0044	1.305	67.4635	18.8304	35.1089	67.6192
		48.8111	51.2456	209.826	79.4025	29.708	29.4758	64.0119	25.8092	0	37.8994
		67.6037	0	211.403	80.5184	91.9858	10.4965	69.9295	11.8614	18.0511	159.545
		149.509	28.5472	221.432	82.2365	0	3.81047	30.8703	69.7848	54.8086	11.0075
		65.8999	0	230.739	83.4726	30.2608	0.0722178	16.7159	35.3026	25.6065	52.8168
		56.1309	66.7739	231.339	89.6117	78.0751	0	0	2.14758	119.151	32.7873
		57.9547	10.1795	234.898	92.0031	61.2204	123.56	13.5333	63.2751	32.0867	118.868
		85.335	14.4021	236.558	101.425	9.1779	37.92	33.6927	2.83336	19.0276	45.2032
		3.51881	8.69382	238.414	102.319	77.2803	6.94523	0	67.4345	47.8055	24.8847
		119.642	11.2495	240.914	108.072	32.6695	7.36987	64.8097	38.1639	18.3387	5.46261
		140.831	3.5234	242.227	110.305	54.4023	39.9922	20.2237	10.9821	51.0486	0
		78.9769	6.38662	245.417	111.303	52.9121	17.2629	65.3946	1.24656	69.6912	43.9674
		25.5744	0	248.995	113.374	42.856	27.5616	33.2303	93.7446	0	61.094
		184.665	9.50408	267.695	119.604	73.8235	46.6996	69.0098	36.3689	53.6932	17.7723
		202.837	141.592	268.589	119.879	49.2316	39.8642	0.0563281	90.1379	45.8143	73.6092
		48.7861	0	270.438	129.26	0	63.7254	18.5492	1.9085	70.9192	20.788
		76.4404	66.8895	276.246	154.068	30.3342	17.8122	37.3439	45.6386	30.6566	52.3762
		100.26	35.6262	285.939	160.809	32.8411	2.65291	10.2345	42.3033	54.6266	62.5839
		63.6043	6.84163	292.353	181.904	99.3693	39.8844	8.73314	26.3576	45.909	12.8538
		87.8186	12.1498	333.294	184.409	31.0998	78.0638	3.2942	101.193	29.5667	21.2406
		175.946	4.6559	336.536	193.108	59.0312	19.48	16.258	23.4317	84.3843	16.5255
		144.991	13.3043	384.245	207.419	63.9219	64.1067	18.3754	29.8024	6.14873	46.4489
		104.465	0			31.0347	103.384	38.7111	0	52.355	73.0784
		101.442	31.3633	40.244	0	36.5091	49.3995	17.7112	36.0091	12.5689	31.9149
		155.487	0	51.5969	0	77.1604	8.33162	34.4849	59.4353	77.6766	88.9722
		35.5877	1.42702	56.1367	0.903302	60.1377	32.8333	43.2227	70.5237	15.1111	25.3715
		175.477	21.5728	86.2821	2.0147	49.7323	30.4995	38.1174	4.57465	112.01	106.441
		155.755	37.5813	86.9554	3.84588	93.5866	15.3212	24.7351	56.6954	0.205525	6.17451
		114.571	16.8291	91.2858	4.94112	35.0145	22.1343	50.0095	60.4132	5.32824	0
		108.98	12.915	94.4041	5.25125	70.4532	33.5507	28.9392	44.7442	27.405	77.0104
		183.199	115.095	101.116	5.56206	15.5701	82.0289	16.0269	24.8803	13.987	30.4527
		79.8165	85.05	103.873	7.81128	84.7625	26.7787	53.965	10.6485	11.8008	15.7974
		119.07	40.9691	104.913	8.28362	88.383	62.4774	53.5499	4.70725	26.3825	62.9571
		150.655	69.06	104.991	8.4413	25.2684	48.1475	24.3884	8.47923	25.0509	22.0826
		64.4368	38.2734	110.007	10.9671	9.0326	21.0236	53.5384	7.50176	61.5147	29.1288
		163.568	63.852	112.167	12.3298	27.5104	40.1789	8.72696	27.6914	28.2624	60.0865
		159.511	19.876	113.656	12.3937	12.2261	43.844	40.6471	11.4041	100.362	73.5958
		85.7889	22.4719	114.508	12.5036	16.5208	30.5064	0.320115	38.5569	41.0336	30.2008
		58.7058	45.0013	114.545	12.5527	75.8154	7.70164	54.3343	76.0347	53.8228	7.6492
		159.048	75.0231	114.683	12.5689	73.4787	36.5766	42.3351	2.91545	29.3172	33.1257
		139.273	8.7452	122.251	12.607	51.7311	10.9512	117.5	63.2425	13.606	12.8247
		62.4273	0	125.186	12.6483	63.3655	9.45071	28.6565	2.97585	19.241	15.8618
		44.9004	25.4864	130.72	13.4696	30.4545	57.0731	53.1485	32.6194	63.5087	52.875
		55.1706	0	134.114	14.2825	31.0921	9.68748	49.6958	16.4418	39.4101	20.3365
		14.4782	105.582	136.119	15.1916	9.05767	41.4704	7.01533	28.8837	14.7344	0
		133.647	12.7439	141.304	15.7777	89.3266	16.7476	31.065	32.1472	87.6872	14.4973
		46.6053	21.678	143.926	16.4658	29.4781	16.0677	84.3073	66.7874	31.4365	0
		63.7381	28.2659	146.339	16.6493	47.1264	34.5243	34.2411	34.2443	17.7454	80.844
		110.497	62.2378	148.65	17.1533	36.4198	15.63	53.9078	20.8011	49.5097	53.5458
		170.724	0	154.488	17.5106	42.2743	27.9031	32.5613	32.7799	93.4849	20.5608
		73.6443	6.10623	155.769	18.3267	47.0353	14.9656	27.7633	20.2783	65.101	125.358
		141.303	57.2659	156.77	19	28.2947	26.9396	77.6668	22.8996	57.1878	93.5675
		192.164	103.247	157.44	20.7762	13.7976	41.8615	66.2383	36.1157	31.3592	24.0967
		224.334	82.4433	158.395	22.2817	80.9044	60.2437	63.3373	19.5575	85.2143	14.7634
		99.8887	0	158.652	23.7963	43.0892	19.8104	53.8045	3.38759	39.2676	30.5521
		56.5054	29.9605	161.294	24.259	27.3135	33.8924	66.6622	6.52094	28.2824	50.4059
		10.065	52.2763	163.476	24.4722	0	59.3343	28.2086	2.68681	107.135	17.7558
		138.078	0	165.162	24.5646	40.8645	0	28.0115	10.2844	64.7655	0
		82.9762	0	167.827	24.6046	80.5646	11.4318	76.656	11.1994	19.3151	7.88456
		115.345	2.56093	168.356	24.8722	71.4452	18.0576	34.2789	14.3218	60.0554	14.4712
		23.4084	1.86667	168.824	27.9633	62.4207	4.67247	48.3018	40.833	26.7899	22.4966
		167.634	20.3238	168.964	28.2942	201.522	32.2588	83.1365	4.59867	55.5092	0
		125.563	28.6127	170.791	29.6472	47.3012	72.3531	1.87089	40.9473	120.892	35.4202
		169.393	43.583	171.453	29.885	97.1583	7.18147	83.1439	15.9164	63.0601	46.9456
		69.0699	0.239427	171.946	30.6894	68.0553	25.5571	44.5799	19.9045	64.7805	66.3922
		92.0219	36.4011	172.315	32.3707	86.3191	5.98789	43.1556	30.398	40.2018	14.6444
		90.98	27.495	172.863	32.7843	66.4542	35.0286	33.5873	38.1268	42.8464	47.7843
		51.0807	9.39038	173.185	33.4995	20.9346	26.9262	47.6105	20.6032	28.4798	11.2232
		66.9513	10.2895	173.432	33.8142	88.5716	26.355	0	32.2299	55.3964	45.7435
		57.6391	0.0918171	173.433	34.5663	40.3568	4.43588	18.9932	1.78755	17.2457	35.2935
		137.903	2.14882	177.279	35.259	16.5587	38.3929	20.3861	1.59368	61.9224	12.8267
		73.7062	0.594505	180.078	35.4283	49.6921	8.38265	0.761883	10.6593	4.46642	20.6185
		106.527	8.86668	181.133	35.7158	16.7706	0	102.822	108.377	22.2768	0
		51.6975	0	182.547	36.3949	116.632	31.9037	41.7514	19.4232	68.9346	44.4749
		95.8548	0	184.177	36.7277	75.2843	56.6906	27.6792	9.85768	61.0656	25.8864
		95.7985	50.0125	188.207	37.885	60.1404	23.9907	44.7471	2.75461	55.0683	12.4006
		0	19.3876	188.959	43.4832	105.741	79.3831	18.0975	33.437	132.361	38.8599
		70.1221	37.5075	189.834	43.8825	0	0.413698	9.1177	26.8947	76.1295	19.4083
		56.2697	1.72771	189.907	47.4505	20.4273	8.70136	76.8495	63.1575	16.9533	48.3664
		105.975	7.43684	190.669	47.6314	94.7743	21.1249	0	12.6617	20.5288	32.0171
		76.13	51.1102	191.036	47.687	0.203928	10.6489	40.4068	14.5672	36.5504	13.3733
		151.889	45.7904	193.475	50.0952	82.1771	8.12663	40.0145	14.967	50.9941	0
		70.1302	8.22115	194.88	50.6573	32.3971	13.5839	4.03913	1.06045	40.5823	28.8887
		181.375	45.7622	197.833	53.9799	66.9516	6.61611	7.27611	28.3542	0	40.622
		52.2388	0	197.888	55.4175	28.954	0	23.8209	16.5575	3.17166	0.76224
		118.301	26.6546	201.245	56.1412	39.3928	32.0713	86.1277	8.84508	23.6044	12.0169
		72.6781	27.3037	201.839	57.6752	56.8967	25.4783	78.6722	51.9867	43.7315	8.67629
		176.457	43.4463	201.991	59.2738	43.6837	121.64	23.8513	60.0953	31.5301	28.1168
		94.1534	5.21315	207.087	61.9791	41.3085	12.9799	85.744	13.7257	-0.804612	-1.30377
		102.2	22.8542	211.248	63.7308	65.3766	0	35.8892	8.84791	0.991064	50.2809
		104.731	0	214.591	64.0624	89.1924	47.2339	93.4368	18.4084	48.5781	12.122
		60.5755	13.0813	215.195	64.2116	41.8511	37.5855	69.1318	19.6871	61.0361	4.65181
		59.1465	26.3869	215.532	64.8636	39.5429	56.4039	59.0711	38.5386	8.52409	30.1178
		54.5084	21.6129	218.456	65.7921	55.8782	0	102.408	20.3155	31.4948	42.9458
		103.13	35.4086	225.816	66.1946	0	24.5365	99.9331	18.544	78.0097	70.5648
		139.161	17.6866	226.779	67.9903	53.8288	0	18.6998	81.5841	24.1161	38.4017
		125.282	38.7964	228.022	68.4484	54.5291	43.3948	83.3562	22.2463	73.2917	66.1304
		81.5953	49.894	230.531	71.21	32.2456	24.9234	105.349	14.5427	45.88	30.7825
		102.735	0	231.033	72.3731	1.34226	9.5374	41.8894	35.5818	20.3191	6.98213
		122.737	0	232.624	72.8299	40.3256	42.3496	43.1821	51.0952	5.04255	14.7578
		83.0191	26.6535	234.084	75.8404	9.4869	7.69793	96.1494	23.7667	51.8538	32.0521
		104.483	36.7989	237.034	77.9267	41.3239	10.72	15.2904	29.9278	29.7413	28.7718
		142.69	10.5939	237.307	80.6373	52.3453	15.0526	12.7211	49.2383	52.254	32.9336
		66.7618	16.3222	240.073	81.549	93.8322	55.2601	15.4252	16.5331	52.4211	0
		90.7875	34.5682	240.789	81.9975	18.7351	35.0072	129.487	48.7776	81.1081	60.648
		159.877	9.14107	241.274	82.1907	43.2006	4.14542	8.00833	1.22961	44.1159	46.4153
		49.1793	21.5287	243.997	86.6956	7.98821	6.20223	48.0922	11.1862	12.9276	26.1131
		139.956	6.55807	244.485	97.2588	94.5317	25.6971	38.4674	15.6289	21.5171	5.30828
		51.442	86.0147	250.391	100.174	47.1612	7.0969	21.3235	22.1742	42.6573	33.7849
		93.2969	18.9075	253.234	113.978	29.6686	18.1093	36.2381	38.7112	59.7477	54.9352
		34.4963	0	254.785	115.997	24.2559	24.4717	48.3043	2.92305	16.682	0
		94.6372	18.7048	256.064	125.93	59.5621	37.503	27.417	32.5549	75.7804	47.0798
		177.718	16.9335	270.192	148.916	19.5494	4.66541	121.741	46.5781	20.0198	0
		41.7654	0	271.677	157.566	24.7876	30.3734	40.4107	87.5023	30.5097	35.7442
		86.456	32.7919	284.757	170.412	21.2753	3.17466	113.824	18.0172	62.0833	19.4143
		104.393	11.0851	296.488	195.546	74.5058	34.0804	44.4555	32.5072	2.00455	46.9371
		86.7583	38.4472	306.229	207.203	83.8092	5.3685	0	3.51737	10.1827	37.3688
		73.7647	6.66188	306.489	230.348	52.3609	53.6134	140.545	4.65076	78.6724	12.3884
		44.3765	6.10694	372.474	301.089	43.6899	5.44071	5.44318	0	63.8076	1.14962
		115.854	40.1397	425.636	336.038	29.7669	0	63.8477	19.3621	20.4591	23.2403
		86.0225	20.9983	447.333	375.507	86.0719	13.4519	37.6146	46.9307	24.8801	53.5532
		114.14	17.9991	495.865	447.759	63.5124	26.4629	49.0554	23.3922	25.4575	54.5107
		166.137	21.0306	499.067	450.666	98.6705	23.4021	8.81295	39.6919	24.42	82.8826
		100.646	0			34.159	10.9798	17.4456	54.1435	52.1236	38.7045
		167.995	13.6735	61.4946	0	15.8625	26.8184	31.6027	1.72259	101.297	8.62632
		95.8209	3.3523	75.8804	0	24.5252	13.2612	48.13	4.32711	37.9928	22.6902
		171.099	0	78.4042	0	71.335	7.14598	90.5855	14.3229	41.0183	85.181
		44.8356	19.8983	93.2656	0	73.1231	17.2067	89.8932	0	27.7927	10.0081
		117.586	99.49	103.612	0	56.459	0	59.12	24.9121	34.7517	15.1905
		67.3214	6.74999	103.975	0	134.024	0	0	25.3484	0	91.2171
		73.7612	5.62525	104.124	0.710743	37.7467	33.1648	42.8092	38.2737	50.767	65.5387
		64.197	63.5261	110.043	2.14134	75.3745	32.4566	21.1897	17.024	0.13543	41.7913
		135.9	12.1522	113.635	2.48446	73.5258	31.3285	15.8668	24.9991	20.5738	1.63818
		58.0581	11.2932	116.048	2.56392	75.5413	12.6875	50.8051	59.0119	17.5482	20.6257
		159.171	32.6501	117.593	3.38388	51.2882	0.990002	36.4252	21.9814	15.7568	34.9569
		136.992	37.446	122.11	3.72181	96.486	9.11541	15.3355	4.86599	40.5156	8.83536
		149.063	37.6275	122.373	4.74918	56.8896	4.86421	18.6503	32.0201	69.5976	18.4434
		133.468	41.4359	122.707	5.6454	71.2208	0	59.0262	15.062	43.6572	93.3491
		90.7266	0	124.918	5.89288	122.782	0	73.8596	13.5702	23.5107	38.7416
		172.871	33.9643	126.151	6.01498	117.542	29.8109	42.1654	0	30.3065	6.71463
		89.8897	0	129.032	8.36246	55.7054	4.0137	106.128	2.67762	37.348	41.1042
		89.7101	0	129.121	8.85934	0	45.6386	74.0298	19.4765	91.3567	0
		155.785	0	135.28	9.13266	118.872	0	45.9563	32.3888	25.9626	17.4244
		76.6109	24.2496	136.217	9.21861	29.4163	2.86107	96.3456	7.98449	47.6656	67.164
		145.925	0	136.353	10.2951	19.5955	43.4858	97.1793	58.4158	31.4003	22.7249
		73.0736	7.32312	136.79	10.7971	37.2888	0	123.377	15.7068	73.4497	0
		127.482	21.757	137.786	11.3018	38.2518	8.67345	49.9121	23.3729	52.7408	63.8209
		49.0091	0.0111287	139.052	11.6875	52.2514	2.82329	15.0883	42.0665	3.14517	44.6177
		108.759	0	139.3	12.1993	38.2225	29.9174	27.4587	21.9253	31.6807	34.7706
		117.831	24.6479	141.555	12.4597	116.33	39.4228	20.6763	26.9048	91.9712	25.6369
		44.1771	40.799	141.749	12.6748	32.4532	12.6287	94.3455	78.0212	31.341	18.4166
		82.1313	24.0361	145.204	13.3565	69.4512	4.1606	33.3738	8.154	45.3736	34.8425
		45.8937	18.1783	146.81	13.7054	35.5682	34.1029	152.69	0	10.9904	78.7455
		100.283	0	146.958	15.7925	53.4764	53.9102	96.5774	63.7349	38.3544	0
		81.1233	42.5435	148.841	15.9321	34.7577	31.8291	27.8757	60.714	73.1521	21.4076
		29.147	47.0643	149.706	16.1989	46.3806	51.0446	60.6293	2.45073	72.8053	29.0545
		31.7261	0	150.279	16.6628	12.5318	58.9771	91.5562	62.4386	47.8651	42.6444
		106.22	0	150.646	16.6687	71.1185	5.69938	35.2908	15.1363	38.9936	5.83515
		41.4078	0	151.068	16.8076	87.5187	97.8641	247.264	32.8913	28.2465	20.9547
		43.1149	18.4963	151.978	17.7445	120.078	30.9803	5.60386	28.8391	21.459	12.5639
		78.7898	9.86604	153.696	18.0572	56.8177	8.7787	68.2327	30.252	11.5128	28.1851
		171.367	10.9265	158.247	18.4708	102.351	89.8243	98.8255	18.9591	64.6253	31.0617
		105.541	67.0094	159.876	18.801	14.4073	0	30.8825	23.6284	91.3181	10.8011
		53.1838	0	160.744	18.8313	82.9794	14.9672	139.932	8.71707	87.4661	0
		100.98	0.123071	163.357	19.3534	35.4343	25.437	0	0	47.7223	38.4916
		162.187	0	163.558	21.1026	98.6791	6.37563	29.8218	46.84	43.1192	93.1457
		101.883	38.1738	166.16	21.8223	58.632	30.6971	77.5136	7.15958	50.4629	25.9091
		76.2483	27.7686	166.774	22.1209	18.3228	24.5385	38.7294	53.3828	62.0897	0
		176.134	26.2261	168.152	22.7658	94.1754	15.3404	70.167	10.6358	91.6401	15.1561
		103.82	30.3143	168.316	22.8342	81.2935	31.9867	27.1313	55.5456	67.2634	0
		80.0259	27.9135	169.049	23.0268	13.258	28.6067	40.7112	8.90653	47.7216	17.6444
		133.007	91.343	169.665	23.0869	57.5325	23.461	17.156	31.5167	35.3251	125.243
		117.431	18.4499	170.252	24.7598	51.1215	25.7064	0.114065	21.0541	112.316	38.2188
		150.058	8.85556	171.253	27.0904	9.28844	51.8238	63.7036	15.292	164.19	8.35704
		67.3548	0.505862	171.612	28.0422	35.8924	1.34808	100.107	13.5271	51.4779	2.79592
		145.709	44.3122	171.829	28.0641	125.981	4.94527	10.9826	41.1122	50.4847	6.31613
		87.5166	16.414	172.618	28.4777	70.85	20.2493	40.9919	50.7931
		76.6599	15.5561	173.929	29.0295	25.1713	37.0513	39.1066	67.1068	75.6651	66.7957
		86.9445	9.99477	173.964	29.6362	100.125	20.4407	73.8966	0	32.9377	40.1465
		190.669	1.60234	176.662	31.5359	108.411	5.93686	32.4126	53.353	41.545	36.4687
		99.5776	13.1919	178.156	32.1039	52.8944	72.651	104.369	18.7925	93.0216	75.0808
		76.6078	14.7119	182.543	35.1834	72.7881	11.1675	35.408	27.7283	14.7529	64.3141
		85.4503	5.8878	183.354	36.3465	15.5071	37.5703	99.5464	21.3375	22.9419	24.6892
		58.7464	9.22934	185.688	39.8421	37.6036	82.7929	20.2126	0	81.9735	27.9981
		116.582	0	185.86	41.6332	27.7408	30.556	80.4056	0.0522714	66.0882	28.6653
		70.4002	7.00796	187.16	43.4799	66.3438	25.3261	101.481	82.9919	32.5149	67.2451
		39.1969	51.4545	187.463	43.6551	71.5946	55.0312	47.2332	4.76199	2.54698	18.604
		137.232	78.5562	188.68	44.5752	37.3255	20.9603	43.484	5.08457	4.50246	54.0499
		29.381	15.8926	188.885	45.1935	42.6577	47.7774	27.5065	56.174	57.0363	16.4571
		45.1661	0	193.854	46.9607	59.7888	28.8285	75.9727	42.75	57.5717	22.3896
		35.079	3.00482	194.217	47.2547	49.1371	16.8658	80.7216	12.7555	75.3487	8.65074
		204.419	11.7786	194.808	47.5235	82.6142	9.4085	13.8896	8.07948	31.0993	117.805
		67.204	2.56499	194.987	49.8774	22.5016	22.7022	28.2875	2.0983	0	5.71477
		101.872	5.30461	196.527	51.3268	54.8093	20.134	42.102	0	26.0274	4.64107
		90.6352	11.8065	197.445	53.2639	51.8659	70.6143	114.424	60.1847	93.6654	27.2426
		111.705	0	198.508	53.3485	114.306	0	23.0777	43.2064	39.5806	101.564
		107.778	39.4192	201.601	55.6443	61.0656	57.6744	15.6946	14.4336	35.3442	17.1572
		57.8106	5.51861	202.388	56.4365	52.7641	23.918	90.0192	31.5985	19.6595	26.593
		106.71	0	202.523	56.4998	54.1209	32.8913	112.174	55.2313	0	37.2018
		164.038	7.00531	206.465	56.6846	86.9728	22.5434	37.8286	20.5915	25.8615	7.3293
		108.523	0	208.229	57.2099	34.4276	1.07	77.3572	12.7927	27.6033	0
		112.019	80.6063	213.405	58.8492	68.8334	11.1514	51.4946	23.2128	46.1052	10.2199
		109.692	0	215.524	59.4941	4.09298	76.63	22.2823	79.8711	25.6893	17.4178
		55.6649	32.0176	216.195	59.8333	11.1496	1.52359	60.4933	41.6292	11.0252	0
		67.0195	26.7033	220.467	59.8785	38.6334	4.75456	37.1949	22.6854	50.2909	38.1414
		53.7151	0	220.539	62.1472	24.057	41.1689	40.3266	54.3266	50.6239	25.7804
		206.76	12.9343	220.769	62.4062	23.4187	23.1453	105.034	0	43.1013	35.7513
		101.671	18.3907	221.249	62.5555	4.24659	0	11.9449	45.8987	68.6554	32.2821
		65.7784	9.43805	222.517	64.2451	62.9774	7.14969	35.0242	52.7631	98.3547	34.4066
		113.382	0	223.529	64.2717	32.6104	17.1861	50.6904	28.713	0	46.2251
		81.8905	22.6449	225.46	67.0004	63.7534	0	8.88446	91.398	43.7304	36.8618
		124.193	0.244545	225.522	68.8251	42.0858	6.15333	49.3878	26.3491	78.4605	30.2294
		131.947	77.2927	225.586	70.6549	16.7897	10.33	53.7312	23.1718	52.0608	26.1438
		113.285	25.5742	225.931	73.834	56.2709	8.76351	66.3082	28.8345	73.3863	31.0435
		112.497	14.862	226.597	74.7703	62.8962	24.9264	23.6212	14.3486	20.9082	22.384
		66.9319	10.7812	231.016	76.2422	93.6932	25.8279	50.4298	16.2563	58.6272	3.15191
		157.89	0	231.721	76.5653	12.5071	38.3662	46.3573	0	60.3219	18.4426
		63.3815	14.6018	232.416	76.6461	117.294	4.31899	62.7758	51.8905	24.6548	35.2449
		119.435	0	233.327	78.4901	62.3739	46.234	53.9641	0	65.1719	53.9125
		101.027	22.8211	234.981	79.9104	19.822	37.1765	76.4618	0	6.0273	56.2941
		49.1784	20.4394	236.678	80.9294	40.1753	28.4812	66.683	4.26707	57.4336	41.0351
		66.7299	22.9624	237.066	81.3758	41.2084	19.5905	62.565	116.379	49.7808	15.9481
		204.583	19.8901	239.941	82.2992	54.168	26.4567	105.637	59.8734	53.4052	91.304
		157.86	48.2115	240.484	82.349	26.6415	54.179	78.1543	19.2766	22.4922	11.5909
		52.5175	16.6273	242.809	85.3671	31.0486	50.6166	95.1621	56.0439	10.7469	14.8447
		141.679	8.80841	244.206	87.1356	31.7464	32.6093	71.3883	11.3841	49.3036	27.5835
		59.3737	0	248.511	90.8484	47.0831	24.3004	88.0862	45.815	44.2995	37.2995
		72.7688	15.6041	251.012	93.1222	103.003	11.5126	32.8078	23.0839	63.5845	4.81711
		114.986	0	251.361	93.9402	15.9801	10.8007	68.8329	6.64666	36.5817	0
		64.2934	0	254.817	97.379	11.5647	98.6999	68.2891	26.052	39.7202	44.3203
		85.6062	0	262.187	100.841	66.7289	55.2392	120.652	68.6335	9.36407	53.6268
		86.126	0	262.213	105.321	25.0671	9.93485	94.1104	38.4575	0	86.5185
		6.56212	64.9536	265.511	107.562	49.575	13.856	88.4217	23.7397	14.5211	8.82872
		120.498	29.5619	270.695	107.996	56.3791	11.0108	39.1535	25.3706	0	95.1705
		73.8461	22.8556	274.46	119.104	42.0008	8.28695	110.342	14.057	38.8513	3.74022
		74.3938	11.0353	276.37	126.037	5.2735	65.3432	61.8718	37.5678	18.5224	8.55928
		161.897	17.2379	278.807	129.284	5.90932	9.77011	90.5574	38.2995	73.0842	71.6429
		86.1618	1.24798	294.683	132.595	21.5864	0	69.352	38.7669	9.28885	21.1614
		107.393	18.6978	297.449	138.615	133.917	0	71.8894	11.6089	13.7161	70.2731
		69.6116	45.3049	297.463	144.326	85.8952	40.4841	26.062	22.0358	55.5557	2.26518
		120.024	32.4541	309.868	148.252	153.163	0	53.3613	57.2279	71.5722	49.1796
		64.9965	0	316.573	154.602	44.7378	0	7.622	10.9213	23.0447	126.467
		122.212	0	318.693	156.771	19.8944	34.6407	103.534	51.6027	51.0924	44.7614
		96.0074	28.5652	319.128	164.227	56.5245	27.5274	76.0292	26.293	11.268	44.0458
		238.114	16.8634	322.02	166.476	57.4117	10.0745	60.9755	4.05731	5.22074	36.8148
		112.499	19.5112	351.685	192.161	87.5727	27.0533	2.30348	26.3982	0	33.0281
		219.171	10.7279			116.444	30.7836	12.6834	26.3617	15.5681	31.6198
		152.886	0			10.4248	6.76672	79.2235	42.6377	52.4534	59.3261
		118.778	0			60.8244	32.357	32.6331	24.7426	47.2049	30.6999
		200.96	0			55.2064	23.9904	0	33.145	54.7678	52.2229
		115.99	82.024			2.05647	35.6563	31.5178	20.7831	22.504	40.1932
		91.0681	13.0831			120.861	0	40.5763	13.288	5.56098	16.7529
		79.4321	9.21805			40.7432	23.4722	56.0866	0	44.6796	0
		40.0142	39.0689			13.1651	18.2319	28.6088	40.1654	12.3246	67.1621
		53.2176	16.7757			82.1216	16.9502	166.69	10.3918	284.408	222.832
		57.4299	17.1512			80.472	54.5363	23.4558	68.8329	64.7981	36.571
		161.489	0			78.865	136.349	116.497	4.2789	23.2506	37.1182
		37.9748	56.7212			0	34.2847	78.4361	84.2339	8.26035	58.7542
		183.135	17.1685			66.4425	0.485201	51.162	62.9711	8.22061	58.8746
		33.1849	52.6109			24.7164	47.2828	58.4538	75.3916	62.7589	6.21517
		82.1239	46.7363			29.6619	5.13172	108.904	7.18131	22.0133	25.1751
		98.7242	0			83.0572	0	37.0577	10.7222	0	46.0422
		83.5202	18.5293			103.591	0	20.3277	12.028	54.2273	9.10681
		168.464	12.6519			29.2413	43.425	119.14	47.9193	47.7002	64.5992
		128.897	54.5215			48.8301	41.6668	106.888	92.4684	11.9667	0
		86.4346	18.6538			69.7574	18.0977	14.985	73.5868	38.1659	76.6447
		117.526	0			39.4348	8.30214	54.3264	25.9291	38.9054	16.9925
		85.7887	18.3233			49.7364	42.6923	120.338	38.0576	53.6249	24.7417
		67.4494	92.3251			29.0681	33.4695	40.5173	16.4477	35.4635	32.0129
		157.269	0			54.082	33.2379	42.4057	0	12.0023	7.01026
		121.501	50.2924			114.484	0	41.8262	36.4932	30.4985	63.4321
		52.2062	94.8747			99.5821	31.2232	42.6916	74.2918	40.1445	6.04408
		155.331	8.91328			79.2187	0.397987	90.9688	62.7892	0	28.8234
		7.3286	35.7533			69.6776	52.0957	135.723	0	54.9211	29.2971
		97.8884	0			60.5286	13.6185	11.2436	52.2532	51.9459	46.0683
		237.929	30.3056			30.2168	6.68991	29.4292	20.7908	136.994	90.1316
		168.309	11.1532			60.9916	16.3318	64.8826	18.1264	73.64	65.5098
		145.311	1.28559			70.9068	8.40296	36.8711	44.3674	23.4035	15.9352
		92.4496	30.6629			74.0179	3.28837	39.2252	37.1296	67.4568	5.23045
		109.988	4.76272			133.791	0	36.1795	20.8392	51.6078	81.4734
		211.537	0			80.9466	11.525	68.6247	70.5352	29.2824	9.57489
						28.5177	26.7598	18.5649	0	8.70123	48.1176
		4.18842	66.5494			17.8902	59.0153	81.2782	0	45.2517	19.0098
		8.07154	83.8087					61.4692	82.8349	80.651	58.5186
		19.1848	169.923			0	61.095	23.5748	28.8938	31.281	88.2183
		23.0121	68.3171			0	40.4978	32.8752	63.2583	27.3466	4.48216
		23.5933	38.8242			0	147.134	56.4671	1.43142	47.6626	6.57149
		28.5703	76.549			0	159.619	78.0851	19.076	114.361	5.00814
		33.9412	46.8455			0	16.0926	36.3195	55.3498	29.0815	44.0881
		35.0792	5.7409			0	42.8637	34.6322	47.1767	180.989	89.6084
		35.148	39.5232			0.247705	87.0015	47.4684	1.12702	49.1939	11.9866
		36.2858	10.3133			0.726362	0	35.5647	0	70.9781	15.685
		36.3441	5.58077			1.05224	1.66644	0	8.49018	45.8174	27.3386
		36.4586	5.0922			1.33904	33.2394	28.9863	26.5508	30.2091	39.5233
		36.6568	22.3705			3.48338	101.856	98.2497	8.61572	46.6192	23.5737
		38.1806	6.58909			3.57652	15.186	17.8475	21.6712	54.5038	48.7553
		38.7885	11.5965			4.08715	27.6609	71.4763	143.315	67.8022	28.3604
		38.8874	0			4.24832	0	0	25.6501	27.0789	20.9375
		40.8541	1.13244			4.69501	30.3299	103.218	14.6282	23.98	21.8442
		41.1363	8.77861			5.01048	0	2.01356	57.6864	10.7044	0
		41.7891	1.91135			5.10412	24.3029	57.7447	0.693732	7.48469	49.8866
		42.2401	9.18494			5.34829	92.9078	0	3.05054	19.6948	45.7978
		42.8617	0			5.58	15.5296	77.452	36.4621	42.1856	18.2489
		43.6908	0			5.71528	123.066	99.2978	68.1363	25.9958	11.2899
		43.9439	45.4532			5.8003	0	69.3331	8.18684	57.4057	19.6147
		44.2398	11.8597			5.90207	34.395	61.5702	71.7808	205.103	69.5777
		44.4687	56.0292			6.20384	120.07	71.6772	29.3209	74.1356	9.99017
		45.0068	0			8.08576	72.7971	57.2989	24.358	0	47.683
		45.1091	0			8.65274	0.0624323	25.452	40.182	44.0196	33.0877
		46.874	44.5479			9.23901	42.5594	35.9588	0	50.1599	0
		48.1526	0			9.85041	47.2577	58.8906	10.4262	66.0377	39.3072
		49.4665	16.8806			9.99711	10.0743	73.0677	23.6989	69.7903	18.8777
		50.7256	0			11.2552	14.5967	34.0635	52.6647	79.5031	10.6241
		50.9342	39.6488			11.2707	23.7078	55.1824	0	41.4689	93.3449
		51.0025	22.1187			11.4927	0	65.2279	0	33.2072	25.9875
		51.4944	4.01661			12.2798	0	27.5934	0	64.128	91.4458
		51.5525	16.2068			13.1909	18.5255	44.0935	22.2629	70.6361	32.0146
		51.8981	26.2234			13.7282	31.0811	68.1969	16.0753	8.2561	44.5536
		52.3258	11.0874			13.8878	29.2929	8.40385	21.3949	23.5004	54.6552
		52.7806	7.12133			14.8165	68.881	68.6161	1.80079	37.2184	76.4289
		52.8864	3.49428			15.0786	15.5675	156.157	38.6968	44.0639	50.2706
		52.9415	3.0938			15.083	27.4891	28.6957	11.8538	62.6395	3.25608
		53.4336	5.66882			15.7464	32.6851	97.9898	54.506	17.3998	22.271
		53.5544	113.432			16.5552	0	45.1783	19.2037	0	9.49243
		53.7866	0			16.571	18.3392	32.4751	23.0334	13.5173	84.1113
		55.5584	18.747			17.087	49.8789	135.809	24.7397	19.9936	19.3396
		55.7269	10.8915			17.6699	105.921	62.1673	14.3764	116.651	3.17998
		56.3345	23.0411			18.2938	14.0716	8.81789	35.0205	92.9219	31.2526
		56.5678	5.60081			18.4341	123.178	37.6992	108.276	0	70.8953
		56.6332	7.24086			18.6174	9.34561	5.39074	62.2544	33.7593	23.9542
		56.7109	48.2666			19.0257	5.38865	19.7014	0	1.90375	2.1746
		57.2827	6.08252			19.3237	32.576	96.7362	49.7551	45.0485	36.0082
		57.3391	29.5144			20.3602	31.1296	48.4471	19.8022	23.0242	32.6187
		57.4908	62.214			21.2647	32.677	36.8894	2.91529	45.8939	8.28984
		58.1451	3.19404			21.851	63.383	74.0999	0	29.3178	22.1682
		58.7169	0			21.8561	84.8363	117.864	3.6927	14.9817	67.418
		58.7773	168.639			22.3829	38.5083	45.3794	10.4259	124.769	16.9293
		58.7903	1.88928			22.5268	46.327	76.8903	1.4519	44.9823	0
		59.4108	3.95113			22.5659	28.3563	27.4647	8.90352	77.9151	16.9981
		59.6456	0			23.5078	25.2125	49.875	0	1.51371	108.044
		59.909	62.2719			23.5375	76.798	66.3961	69.7547	151.05	108.561
		60.7219	21.5355			23.7324	44.9649	98.8726	0	71.7167	0
		60.9006	0.612917			24.0776	0	93.0438	13.6745	45.9778	46.041
		61.1585	6.31374			24.6207	42.9936	8.09592	0	65.8229	52.4242
		61.3506	34.2259			25.0717	31.1616	67.6785	0	82.486	0.985241
		61.5087	12.9198			25.2222	101.7	49.3628	0	77.1131	23.0539
		62.1166	13.8734			25.3958	137.799	45.5855	1.29088	24.7094	36.3928
		63.1782	14.4546			25.4826	28.7497	53.3558	43.3376	63.0163	12.9413
		63.185	150.64			25.7108	39.7767	130.19	0	54.7754	14.716
		63.4536	0			25.7991	6.02693	56.6594	0	31.6765	35.4242
		64.015	19.3211			26.6815	65.9723	107.653	33.6888	54.3172	19.0451
		64.5233	0			26.8503	47.343	11.5824	37.4839	35.4897	33.9618
		64.5873	23.5014			27.6051	92.7837			28.0887	52.6167
		64.8984	52.2253			28.0398	58.8796	5.51804	81.2411	71.2564	10.5854
		65.9535	86.0487			29.2281	0.348973	48.4635	46.46	17.4383	0
		66.1903	33.7498			29.5154	42.3822	52.1762	23.9847	84.2503	8.85114
		66.3052	0			29.5802	40.1387	0	75.9142	43.0335	28.4197
		66.591	11.6399			29.669	0	57.0909	54.4136	30.8486	29.9197
		66.6583	5.97136			30.639	10.0918	0	75.758	43.3552	67.0977
		67.7793	15.3543			31.4512	62.0947	0	78.0297	29.9289	6.61121
		67.9734	3.16309			31.4659	54.0359	9.80365	65.8837	46.0228	80.4492
		68.5902	59.2966			31.7978	8.68599	100.545	68.8241	76.9466	1.66326
		68.7519	45.6862			31.8291	46.758	86.1955	17.0699	47.2337	16.6994
		68.8709	0			32.2184	42.9124	16.8721	29.3495	72.5128	0
		69.0767	46.6633			32.3917	50.3662	30.5202	47.8332	54.6145	0
		69.8241	7.28983			32.3983	3.80798	60.4202	16.3431	55.9291	12.9318
		69.916	55.9366			32.4529	50.4418	37.6082	52.8191	0	44.6178
		70.0071	8.48777			33.1821	20.3109	71.6698	76.2635	64.832	18.7015
		70.0645	19.2866			33.2813	49.7457	37.5295	14.6583	53.4932	86.0086
		70.4485	24.3778			33.549	81.1113	88.5181	26.4929	37.1492	0.686144
		70.535	51.0715			33.9546	39.5481	47.242	77.5229	49.0463	3.03025
		70.6952	38.8585			34.4906	36.8733	26.7545	55.4993	65.4116	66.3506
		70.8711	4.37191			34.5056	32.3674	54.5136	3.02953	12.4173	17.3167
		71.0439	15.218			34.5546	40.4765	45.3535	69.4168	21.4612	44.6231
		71.2776	13.5818			34.9371	66.2662	41.7791	31.6007	51.4614	28.5262
		71.4045	40.0775			35.2426	0	11.4999	61.9487	72.6818	32.8263
		71.7299	36.3094			35.6941	65.9047	158.87	42.0453	42.2937	8.62196
		71.9997	12.5275			35.9543	46.2966	59.7274	11.9616	33.6188	18.0575
		72.6593	22.0652			35.9731	0	51.3558	103.081	35.3832	23.7488
		72.6941	36.6868			36.2363	8.32	115.099	34.8644	99.903	56.9979
		72.7555	12.3328			36.3241	53.1179	67.7085	131.518	59.2772	30.7743
		73.7032	39.3349			36.5241	16.1484	71.0659	0	46.0274	1.32991
		73.709	39.6605			36.5388	15.1614	17.575	108.006	22.5649	35.6774
		73.7557	29.7329			36.8936	47.0524	0	75.9679	24.8679	4.36439
		74.2247	94.1451			37.036	33.8082	1.3698	65.5041	44.3173	4.0125
		74.2666	17.6844			37.2182	17.3484	47.7709	46.6346	37.1994	4.61742
		74.8798	24.0172			37.287	112.837	35.0745	58.0484	1.28611	42.8024
		75.4006	5.03179			37.4334	20.3297	50.4827	85.8235	0	16.6371
		77.0696	64.3393			37.4355	17.8577	7.86319	77.9686	0	29.2556
		77.2467	88.6123			38.508	9.61259	17.018	29.1892	92.2786	35.2306
		77.316	46.5521			38.5542	131.899	8.19532	113.141	32.7153	41.9063
		77.4109	17.3357			39.2374	27.7962	65.0945	75.6358	1.17276	59.2586
		77.4254	41.9561			39.2549	9.38621	32.3739	34.7092	65.0363	0
		77.4449	31.3032			39.6143	31.4174	121.703	19.2545	25.0708	52.2605
		77.682	11.4828			39.9897	5.79092	38.4248	65.7825	86.694	30.5871
		78.2114	10.5484			40.1354	39.9493	50.7997	28.0022	105.447	54.5722
		78.2139	0			40.2808	9.72782	45.5322	49.5385	55.5039	21.2681
		78.6144	45.5991			41.1013	51.2294	22.1606	17.8777	89.9252	46.7734
		78.6449	50.366			41.3556	20.4873	51.2261	8.12152	117.847	17.0407
		78.8185	33.5458			42.5025	6.05942	54.3442	59.8487	8.76039	0
		78.8497	85.4363			42.681	0	32.072	48.103	35.4635	33.8366
		79.201	4.13768			42.7911	25.1757	24.1954	41.1162	7.621	50.3068
		79.4304	26.193			43.2147	43.8796	34.2364	49.6059	68.8881	5.82248
		80.2786	12.9886			43.3756	8.61721	56.6717	29.3584	74.0037	19.2382
		80.4372	20.818			43.4487	22.8334	17.0927	135.187	123.281	43.8644
		80.7258	6.36143			44.2002	65.0736	9.22894	45.5694	102.497	1.84248
		81.0793	17.706			44.2403	8.38067	39.5475	40.8597	49.3393	6.36119
		81.1027	54.0998			44.4243	10.0111	42.1654	35.6113	76.1803	113.46
		81.5691	0			44.4522	81.2161	67.8946	37.4214	58.294	40.8407
		81.5745	8.67227			44.6449	9.58596	84.0849	14.3601	51.888	8.05147
		81.7153	3.19505			44.7004	4.02397	43.2098	0	35.7499	19.314
		82.0866	69.8706			46.1752	3.38972	68.6856	4.50738	45.3126	43.7053
		82.5722	0			46.3037	40.375	30.9	48.4697	44.9018	27.1472
		82.81	17.2306			46.6998	33.7084	117.693	9.08998	66.9483	80.0397
		83.1666	11.209			46.8207	27.5427	28.0867	81.7867	86.9982	27.7848
		83.6191	10.9138			47.1757	0	26.3228	74.1726	79.1583	1.31048
		83.8523	27.0247			47.4917	29.7705	45.8413	46.7699	47.2157	16.398
		83.9249	39.1509			49.1363	11.0075	60.853	37.1859	72.1454	11.0752
		84.1574	13.1005			49.8708	83.7257	43.745	37.5789	50.058	82.9903
		85.6393	5.57036			49.9944	0	33.5905	69.3237	6.41981	10.0587
		86.0616	90.5259			50.1563	53.4532	90.6695	6.26015	137.774	4.65149
		86.2367	31.3073			50.4568	10.9445	151.591	32.2856	3.77094	0
		86.3903	0			50.5713	24.5197	38.1925	27.3469	46.7137	22.5674
		86.6626	31.49			51.1621	44.4482	64.971	115.702	98.4483	0
		86.6903	5.17418			52.1301	77.0838	19.5146	38.8513	83.1701	24.8681
		86.6921	40.4468			52.3172	53.3897	6.84812	51.5451	8.97544	98.7617
		86.7347	19.8681			52.8852	43.0269	32.3949	43.7524	113.671	17.1498
		87.0931	41.8965			52.8864	44.1908	41.498	82.093	98.6061	0
		87.5159	18.9557			54.0224	21.4812	84.18	6.22907	57.8932	12.1439
		88.8067	23.6819			54.3818	23.5915	138.139	133.695	74.6447	0
		88.9844	0.740576			54.4686	0	37.6822	0	12.4913	6.95657
		89.0303	106.356			54.6193	27.0391	64.6834	0	172.617	14.6614
		89.1009	28.0259			54.7551	60.679	85.1962	12.8355	123.195	0
		89.4757	26.1229			54.7947	1.25147	38.2788	56.4581	21.8804	10.5006
		89.6049	0			54.8062	89.0976	0	64.9889	48.8789	15.2111
		89.8267	54.1201			54.8435	29.3012	51.8342	59.2125	22.3947	43.9034
		90.2762	58.7096			54.93	10.7819	73.7174	11.0645	124.331	7.90474
		90.3546	15.2604			55.8914	3.99706	25.5444	72.1806	0	40.2568
		90.8303	25.9717			56.1158	57.7812	15.7439	24.7272	44.8258	21.3343
		90.9033	0			56.7607	26.0745	33.88	70.4644	50.5127	12.8532
		91.696	0			56.9457	3.35749	58.9491	110.241	51.1584	16.5511
		91.7322	19.645			57.3781	13.3754	28.5188	33.4693	93.8003	9.71685
		92.0609	0			58.337	41.4122	25.5112	140.672	63.6126	94.681
		93.2076	8.5205			58.772	10.9511	161.653	148.78	94.3482	4.44667
		94.0946	30.2136			59.0702	16.5923	26.9708	109.676	95.1065	9.35454
		94.3606	57.3786			61.0907	40.263	78.7836	0	0	54.8568
		94.6496	97.8952			61.3516	15.3144	108.751	83.4662	2.29414	45.3563
		96.9711	0			61.7166	32.4346	48.5267	8.19196	75.2364	20.5657
		97.1346	19.7361			61.8379	19.8787	77.7883	4.36648	85.2126	19.9011
		97.5554	0.76266			61.9995	13.3279	76.8061	39.8345	116.786	17.3267
		97.9224	9.50067			62.195	29.3855	102.515	124.716	128.657	15.7434
		98.2609	2.47123			62.6074	2.49407	38.9404	44.2946	19.7489	35.0744
		98.4833	0			63.4165	0	57.9013	22.1041	52.9027	46.2389
		99.0137	0			63.532	16.2403	120.207	36.7568	38.0245	26.9989
		99.3721	2.67351			64.0292	31.3174	16.8278	34.3248	13.024	64.2223
		99.5122	11.1534			64.1764	27.4429	23.3399	8.16777	33.1766	12.4134
		99.8368	60.713			64.338	2.63544	37.0519	7.87784	37.2135	30.0638
		100.259	16.5045			64.7954	5.94497	23.2647	6.91468	106.95	24.1724
		100.305	16.2377			65.4169	27.2051	36.8451	33.8804	19.2829	14.791
		100.333	29.8692			65.6375	13.6523	36.2045	73.0004	22.8448	18.1147
		100.338	5.48407			65.9697	74.3801	41.6961	58.2702	46.9355	9.08138
		100.403	0			67.0897	72.571	55.7463	41.4136	46.3766	21.4723
		102.745	14.9693			67.2121	38.2009	29.4147	100.7	53.9851	28.1413
		103.43	52.6978			67.322	34.2041	15.0724	35.2959	48.6238	0
		104.686	22.1644			67.8062	40.061	8.38336	110.73	69.6191	29.1668
		105.01	33.8889			67.863	65.3142	16.0306	52.732	50.6432	10.496
		105.337	91.8091			68.6623	55.197	98.5785	87.6407	61.6829	45.6903
		105.602	51.8776			69.0531	64.5439	130.806	29.8164	56.9964	58.5124
		106.138	9.20526			69.1572	64.572	49.7028	9.20616	27.4393	21.6173
		106.261	42.9632			70.3942	83.5188	87.4779	27.2532	49.0364	38.0215
		106.373	6.66982			71.1104	0.161919	72.5168	24.2346	51.6894	22.5573
		106.382	32.7219			71.3	25.4166	24.251	16.5707	25.2772	33.5328
		108.062	33.045			71.6002	9.47783	3.33886	32.8535	0	2.08013
		108.075	1.00555			71.801	11.7019	35.5843	14.179	44.7271	24.2203
		108.465	50.1332			72.3362	38.7232	45.8978	37.1013	39.975	1.4528
		109.327	27.998			72.4111	0	75.4981	39.1378	19.5827	20.378
		109.36	21.0635			72.8631	44.6357	37.6808	76.9096	55.8556	0
		109.41	82.3443			73.0697	26.2678	26.8024	33.7603	38.7721	28.8509
		109.414	24.2806			73.6512	10.5352	60.6378	11.7346	97.7965	18.6531
		109.445	54.5369			73.8768	2.4928	31.6527	167.991	155.06	76.8325
		109.733	2.7235			74.9917	89.1054	68.4842	73.5797	40.5732	22.0079
		109.864	5.34169			75.2508	34.8376	72.4887	48.2338	34.0637	13.1777
		110.084	42.6444			75.8427	19.2973	109.841	0.638643	50.6999	17.3869
		110.252	7.27284			75.8681	31.5146	40.0447	17.5533	126.206	33.3059
		110.423	68.946			76.1011	10.7405	3.62968	85.3761	21.624	83.7021
		110.694	11.0311			77.363	41.0399	92.5803	39.3428	26.2432	32.7515
		111.032	1.57304			77.5188	0	53.479	8.46564	61.2978	0
		112.565	0			79.4157	41.0483	103.693	85.9796	50.5279	67.6648
		112.632	0			79.7801	9.09713	60.0577	15.8152	40.6878	13.7443
		113.261	0			80.203	21.682	79.9558	6.81439	44.8438	100.919
		113.504	25.212			80.3128	0	22.6033	79.3199	88.6742	0.000178536
		115.671	6.95763			80.5146	8.12762	81.8169	62.0219	69.7172	0.569252
		115.709	15.2741			81.3354	26.3823	26.3626	56.6809	5.48966	62.5463
		115.802	20.7279			81.8103	88.4326	44.757	49.0561	75.4966	9.58867
		116.227	17.288			82.8399	19.3452	66.0545	8.37329	63.5677	0
		116.244	20.9896			84.1328	24.8862	27.6001	10.11	52.1712	135.982
		117.608	16.6788			84.3741	27.4178	20.9459	43.7893	64.6506	0
		119.415	41.4295			85.5776	45.3002	40.8906	2.46909	65.8495	14.2273
		119.635	66.6067			85.8687	117.531	28.5327	0	40.4784	53.5292
		119.93	20.6348			86.1091	17.2725	60.643	23.901	67.0661	60.2246
		120.182	51.9423			86.4654	19.1463	36.7093	17.8395	19.5465	11.4679
		120.987	6.55178			87.4991	98.796	45.1967	22.0858	32.2927	38.3524
		121.192	30.2027			87.587	38.2408	38.6297	11.4925	64.6194	14.107
		121.491	12.5262			87.8047	138.887	107.165	0	0	22.5093
		121.492	0			87.9575	86.7317	45.3623	20.1088	17.3407	0
		122.341	30.2469			88.3981	71.0401	22.9204	37.5041	36.8641	30.0917
		122.364	0			88.9052	103.391	62.7908	98.6528	61.4636	26.243
		123.339	4.72596			89.5227	52.0507	42.9428	120.667	40.4468	31.1913
		123.353	0			89.6947	16.6286	16.5886	23.6196	54.8923	4.59322
		123.499	35.2503			90.4143	67.2961	96.0723	0	6.65023	5.43704
		123.643	37.2657			91.3658	28.9576	101.639	47.782	58.7418	29.9326
		125.143	22.3269			91.5556	41.3181	35.4282	68.5799	112.522	0
		125.218	67.746			91.8901	40.4442	32.321	66.8522	37.8977	45.0289
		125.223	72.1781			92.335	51.52	0	38.3396	42.495	0
		125.592	23.5507			92.6576	4.97216	5.88724	12.1559	60.0498	26.0546
		126.606	4.81125			93.0134	44.1616	47.1218	18.4083	110.944	0
		126.616	63.1178			93.3431	0	21.496	36.9654	59.25	81.1039
		127.296	20.0901			93.9015	61.0085	26.6336	62.4324	112.491	1.52801
		128.044	43.6824			94.1047	10.79	120.08	3.95225	57.3999	8.02445
		128.161	13.1417			94.1712	7.28375	78.3007	9.48778	64.3471	6.28615
		128.826	45.741			94.3253	12.5422	74.4226	12.9928	74.1724	24.367
		129.058	16.1428			94.6131	2.83162	209.708	77.7232	64.6942	6.26761
		129.506	18.2478			95.7377	9.62478	48.2306	13.6411	45.8464	39.431
		129.523	0			96.4526	14.0911	32.4267	12.881	39.8548	19.6595
		130.499	32.0699			97.629	11.3123	97.3263	40.0215	86.1143	2.49579
		130.569	0			98.3087	10.224	65.6867	11.6661	44.1528	9.67712
		131.35	11.228			99.5972	65.4175	33.1224	24.4952	146.24	0
		132.408	43.3903			99.6985	9.32632	28.383	48.7644	47.3281	5.53697
		132.699	22.9971			100.741	0.513944	115.194	24.4014	60.0528	16.502
		133.711	0			100.763	57.5347	32.1446	4.76181	32.6167	8.88168
		133.75	0			101.682	31.8067	2.0939	117.192	28.4994	0.924678
		133.769	16.5867			102.67	0	3.47676	5.05809	31.8453	33.3006
		135.027	0			103.191	14.268	50.4238	3.32104	44.2375	63.1814
		135.828	21.7627			104.298	94.6568	109.364	76.6518	72.8029	65.358
		136.055	0			105.06	0	70.9605	117.633	58.7302	27.134
		137.538	6.58834			106.661	142.132	22.7652	82.1606	59.8491	1.44768
		138.721	14.1216			114.178	20.0216	85.7405	61.1159	92.9711	11.1412
		138.909	16.0083			119.155	11.7503	80.9072	76.7492	3.71286	37.8343
		139.209	18.6592			119.333	182.558	94.2118	0	22.7396	16.0019
		139.492	2.95091			122.975	34.1434	179.843	4.4018
		140.616	19.2143			125.437	159.61	19.3926	0	22.1048	83.0625
		140.983	0			127.714	29.553	71.7782	20.1028	89.4237	67.1846
		141.043	21.6391			131.127	20.3686	112.197	40.9079	75.6107	25.5785
		141.327	0			132.142	0	39.726	52.2667	42.3901	42.0109
		142.706	0			133.475	20.0374	115.816	0.744575	6.8269	202.381
		143.479	8.71594			135.611	78.8487	69.6479	149.127	50.567	62.6927
		143.585	23.5398			152.207	31.2804	26.7445	17.4442	57.6317	62.8442
		143.937	4.2907			155.535	46.8158	128.358	26.7881	11.2532	18.2922
		144.754	18.5224			173.348	0	58.65	33.7824	40.0816	61.9574
		146.486	59.1075			185.357	88.778	54.0949	4.82255	0	163.902
		148.364	11.8399			189.242	68.3338	126.025	77.536	31.0908	15.105
		148.479	0			209.901	93.4548	45.1335	70.0065	126.437	0
		151.978	2.46717			210.128	25.677	18.4353	119.564	98.6561	69.1447
		152.422	5.87542			214.019	22.2989	30.3137	36.0684	27.4607	52.994
		153.593	23.3088			231.532	40.043	67.2134	16.6652	97.2036	110.95
		153.747	11.7384					24.54	28.621	54.4295	48.3356
		154.841	6.46855					139.281	38.4335	0	21.0048
		154.888	46.7968			10.2019	6.47277	11.079	24.8001	77.5208	23.2398
		154.913	2.34103			51.9474	32.5613	44.1904	30.1331	54.7054	22.0863
		156.037	28.2325			64.1195	33.8016	87.7998	44.9084	22.2373	50.2467
		156.05	44.0936			8.76212	57.2705	65.4195	0	0	53.9237
		158.531	25.6775			18.6359	39.6664	44.7722	94.9071	19.8229	192.966
		158.665	34.5416			46.7765	51.9702	20.249	24.6896	74.542	70.5038
		159.524	14.0561			43.7581	126.908	6.00006	21.3887	0	9.89229
		160.563	34.8234			77.867	26.092	19.295	13.6065	15.0926	104.902
		160.691	47.6402			108.892	17.8133	35.5947	86.2607	59.0324	24.0017
		162.924	19.5475			22.5269	29.2799	90.2472	1.10936	123.848	91.8155
		163.1	21.315			0	16.6019	84.7065	82.9004	45.3522	17.3481
		163.782	0			41.398	67.976	28.5663	37.5667	20.796	37.558
		168.842	23.6522			41.1947	35.8056	29.7235	18.1256	85.2096	29.2776
		169.754	5.32444			61.3194	17.7676	71.6634	22.1218	61.1389	55.0214
		172.498	55.7422			69.2686	16.2159	34.9843	20.3883	113.421	21.8946
		174.107	0			11.9252	0	41.2951	33.8816	20.1627	113.611
		175.159	38.3603			6.75838	22.7997	63.3281	41.4521	0	22.1221
		176.472	0			134.364	40.1874	42.5971	79.3003	137.444	0
		178.701	12.7023			60.7996	23.0971	148.034	0.504622	26.0777	9.72274
		179.135	37.2908			63.1335	8.54843	55.4151	31.2559	60.0339	72.136
		181.735	26.6764			9.16617	57.9416	55.3567	99.2662	15.6763	45.9755
		182.886	47.3313			8.1091	21.2256	80.0542	16.9579	77.3538	135.859
		183.092	0			18.3399	13.5729	7.67269	26.1825	31.644	11.4884
		183.32	84.4751			42.0333	40.0125	110.07	32.6144	93.5494	82.1278
		183.631	34.03			4.95058	35.5338	33.0323	33.5123	38.2545	26.4044
		185.327	35.1048			37.5603	0	49.8619	38.2193	47.4376	4.27548
		189.027	48.1153			21.2198	26.143	44.194	3.10633	78.0751	28.2322
		194.353	88.6372			82.8856	7.38198	62.3739	3.54528	124.26	28.9309
		197.386	0			33.0996	3.25597	52.5724	0	44.3672	49.147
		198.489	8.33549			24.1017	39.98	54.1477	57.315	96.7232	26.9351
		201.105	4.20646			76.1343	65.0319	86.3276	41.8552	10.1524	34.8173
		202.401	10.1527			28.5987	31.5204	137.307	14.5535	73.2821	44.7342
		203.009	29.1918			22.4779	10.3136	66.8861	51.5298	24.2085	27.4168
		205.105	37.9669			57.8126	6.47971	62.4158	59.6331	88.4103	213.743
		206.779	7.04695			58.2819	30.0522	14.4862	58.0272	68.0674	90.9279
		220.15	28.2051			34.1975	5.60131	56.8712	5.00123	15.8888	59.6991
		224.065	26.7358			48.8312	6.47236	27.8399	89.0773	29.6949	66.3278
		245.079	25.1204			139.171	18.5359	32.7671	12.8487	0	19.0458
		267.826	7.25456			44.1576	13.2683	24.2951	18.8382	26.8396	17.8387
						11.8397	16.9271	91.7637	15.9497	142.899	13.8541
						50.6078	16.0705	46.2194	30.3293	191.936	57.6393
		54.8321	0			81.5313	6.74544	83.7732	11.4203	43.3213	17.7854
		18.0656	0			18.7767	64.484	43.8836	74.2966	105.187	239.721
		20.2754	0			27.6541	0.940063	33.6185	21.6173	37.4436	14.8165
		22.4246	0			48.0173	7.15684	81.4247	0	77.4031	22.5817
		24.0949	0			85.7687	59.9547	30.0738	14.7427	6.15231	28.4573
		24.1336	0			31.0735	52.4801	0	20.0606	30.3461	23.3596
		33.1816	0			22.3875	17.9021	60.6717	5.25725	25.2742	22.0507
		44.2844	0			40.1866	11.1326	67.2487	11.7157	41.4102	29.802
		48.2117	0			101.879	41.53	91.0493	27.8487	54.1541	19.4998
		49.5149	0			80.3461	27.2995	73.0579	13.7489	36.6058	24.0017
		55.3115	0			7.95808	59.6133	35.1164	21.5162	48.149	81.1207
		55.7083	0			94.4085	5.21655	68.781	36.2065	130.921	0
		61.7782	0			116.248	40.1828	97.0803	5.84628	37.8162	24.692
		63.3684	0			63.6635	5.84574	30.7907	12.3434	10.0278	56.5733
		63.9602	0			32.7034	6.33201	6.71569	16.4063	66.3456	30.8854
		63.9725	0			72.1131	0	78.4865	35.6162	132.375	194.583
		64.66	0			22.7261	52.305	87.681	3.49265	87.4568	29.2467
		65.3243	0			27.0665	3.05522	30.4534	59.1368	85.5223	69.5863
		66.5926	0			25.4575	19.6095	41.088	45.0283	96.441	30.7428
		68.6584	0.631941			56.5363	15.7477	69.2503	2.24928	95.4377	119.488
		69.7878	0.895571			18.1316	6.84494	41.5923	45.4578	130.135	0
		70.5587	2.03539			27.4942	47.9112	0	15.2262	17.891	36.0952
		71.219	2.18207			20.5721	57.3555	176.968	30.2408	39.2539	96.7417
		73.6634	2.79459			136.396	118.949	107.539	59.075	137.026	0
		75.2465	2.86824			106.224	107.534	101.758	13.9094	63.5769	21.6936
		76.4296	3.05049			26.1582	19.8303	73.0262	26.8375	86.419	29.6956
		76.5944	3.91049			32.9948	72.2393	45.5827	37.4036	0	49.3574
		77.234	3.93764			91.1076	74.6278	175.111	1.4542	32.1752	41.5186
		77.2547	4.15604			18.1115	12.9148	84.2817	0	1.34766	42.8825
		78.6181	5.4638			19.2419	28.3635	34.5676	28.5128	25.3773	0
		79.5957	5.93487			86.7101	11.5717	40.3704	41.0689	155.569	41.7769
		79.8581	6.00791			36.1946	28.5548	47.3245	105.446	0	31.1512
		80.5223	6.50413			62.6384	23.939	67.5169	23.7886	32.1108	0
		81.0819	7.09211			55.3034	18.9955	123.365	154.321	41.8008	18.8234
		81.5051	7.24979			91.6155	91.5812	63.9148	21.9503	36.3568	0
		83.1282	8.08591			96.9689	33.8858	3.37259	19.3637	9.33419	4.76506
		85.2353	8.53433					111.221	153.079	61.1095	83.5731
		85.3044	8.87226					53.7209	15.3953	8.47052	86.5104
		86.2207	9.06159					46.0094	103.262	21.7218	57.6195
		88.4473	9.09128					69.6793	0	152.257	11.0806
		89.5186	9.1695					120.437	27.7013	0	28.4091
		89.6297	9.52616					35.4026	39.747	82.11	25.4676
		89.8824	9.54812					57.0898	101.108	47.2417	12.7404
		90.6319	9.63469					92.4004	41.0274	10.8113	46.8963
		91.3517	10.1801					37.0837	39.6546	7.48425	10.4278
		92.025	10.3338					46.2494	145.126	114.845	11.9435
		92.9277	10.6543					27.7248	26.689	0	95.5204
		93.3684	10.8818					51.263	98.2365	8.63497	37.9933
		93.5693	10.9037					69.0427	32.651	82.6473	25.1856
		93.9389	11.6029					44.2538	49.8753	26.0097	15.8464
		94.883	11.9014					35.5491	13.6237	61.0118	16.1992
		95.1098	13.3326					23.6141	7.02062	3.61332	39.9663
		95.2092	14.4272					9.15619	60.4049	16.5555	0
		95.3785	15.5463					57.2062	0	103.592	114.963
		96.0493	17.6638					81.3566	51.873	0	0
		97.3092	17.687					65.2776	99.6779	196.923	144.521
		97.6633	18.7964					66.5852	43.6159	60.1709	37.1746
		99.2405	20.3989					106.842	0	0	23.4755
		99.7885	21.1142					15.3224	85.0447	11.8534	20.4269
		100.071	21.8876					27.4573	70.9326	37.5436	9.28469
		100.198	22.3289					59.0669	28.7722	33.2816	65.6405
		101.322	23.5812					52.6677	9.82503	124.8	0
		101.901	24.0399					27.5189	0	48.5774	70.8208
		102.102	24.3714					36.0352	13.8668	78.5413	76.3625
		102.828	24.4793					108.473	57.0761	70.4538	68.2295
		103.495	24.5355					33.707	0	149.95	67.3468
		104.728	24.7436					42.4626	20.0312	12.2521	62.9155
		105.295	26.0611					50.419	0	52.7232	14.6251
		108.231	26.3215					135.838	59.7977	46.2608	0
		108.65	27.6868					93.8558	48.1159	75.1338	53.412
		110.043	28.3368					98.006	28.5379	0	15.6482
		111.857	28.804					28.9897	46.2646	56.4447	13.7076
		112.972	31.1301					43.8424	0	16.921	30.9194
		114.707	31.3795					90.6316	0.328417	112.986	0
		115.704	32.0509					145.355	13.2204	45.374	0
		122.26	32.3998					2.07341	76.843	66.7382	0
		123.348	34.1599					48.0625	30.4063	60.8092	15.3946
		124.157	34.282					192.776	9.01688	49.699	25.1273
		125.572	34.4423					44.6041	13.3225	83.6434	62.7315
		126.164	35.8812					53.7174	27.3157	31.3547	0
		129.502	36.4395					24.1728	12.0556	54.3087	45.7174
		129.821	36.6114					98.5991	3.13404	93.0703	78.2776
		129.937	39.4815					47.8348	18.1116	18.1303	3.07451
		130.616	40.9593					50.8631	64.0179	166.306	62.1092
		132.838	41.0233					30.0249	7.77809	134.808	7.58857
		134.346	43.2021					33.2287	31.8757	84.7393	5.20844
		137.08	43.5555					47.4786	7.51395	70.6728	28.8776
		137.609	44.6281					51.525	8.52602	20.4815	0
		138.929	45.9372					52.417	18.2103	52.9024	25.3973
		140.257	45.9948					45.1538	33.4861	49.4591	105.664
		140.789	46.237					35.9748	0	110.273	69.0084
		144.345	46.4981					35.1453	67.4453	205.523	35.3566
		146.665	46.5207					97.3506	118.526	64.3842	9.43265
		147.917	47.4893					91.7953	30.4808	43.8713	30.7248
		148.166	48.5729					70.3967	52.1462	114.768	69.9155
		149.378	49.9582					226.289	27.2689	22.2464	30.3492
		150.558	50.3259					85.1432	4.73091	73.8953	0
		155.139	52.0304					129.837	15.6231	104.567	6.96955
		165.304	58.614					45.4667	23.3468	105.964	0.401768
		169.977	63.9208					157.141	0	50.2967	0
		182.151	64.282					81.0394	0	20.8376	22.0708
		189.891	68.8186					53.1069	37.1115	87.9699	10.3859
		198.83	72.3285					26.0195	58.6436	5.8267	7.57841
		204.638	120.253					5.18734	78.8442	67.0656	84.9538
		205.263	143.514					95.7213	8.31539	87.656	73.0816
								39.4194	16.3264	89.7526	0
		25.5762	0					34.5176	152.535
		27.7871	0					72.5925	32.9162	20.0112	91.7086
		32.4936	0					53.588	26.7125	137.836	66.3202
		37.073	0					39.6958	21.9025	48.7409	48.2894
		38.5631	0					68.6931	49.8316	54.1486	15.9829
		46.0761	0					34.9647	65.4568	41.4785	32.2537
		46.6308	0					129.932	0	63.0581	21.0203
		47.2627	0					12.6407	48.2131	44.2058	103.381
		49.5092	0					33.458	31.4259	60.6412	20.8873
		50.5427	0					42.99	57.899	16.0832	13.868
		50.7425	0					29.4417	30.6611	27.2021	25.0072
		52.5012	0					118.039	0.589734	27.2676	38.5478
		52.8398	0					61.0991	21.3481	19.9224	42.8967
		54.2618	0					94.4599	0	30.089	15.5517
		58.2139	0					43.5038	0	59.6359	45.9265
		58.5337	0					66.9493	11.0546	12.6934	127.314
		58.9917	0					0	59.1767	0	0
		60.0082	0					41.7485	0	9.26718	7.21421
		60.7757	0					37.236	20.7707	0	52.7349
		68.0065	0					59.2514	12.7114	5.59472	58.0723
		69.9585	0					61.3398	15.9134	37.9821	36.3025
		70.9122	0					95.9215	23.773	0	13.8046
		72.9712	0					78.9657	12.3893	36.3692	94.7182
		74.3854	0					68.6366	7.27488	53.9978	3.56409
		75.3475	0					38.5168	61.3943	78.1401	52.6248
		76.2674	0.920543					106.826	25.5145	116.173	73.7595
		77.4033	1.48686					56.7588	6.36892	26.2463	27.9749
		78.0793	1.62833					53.0588	12.6619	99.6309	29.4101
		79.0038	2.94005					99.3799	30.17	54.5557	131.732
		79.4585	5.62839					72.6296	16.6442	61.0346	83.7752
		80.2785	5.80485					75.7352	51.8465	0	13.7307
		81.648	6.25182					68.5419	0	34.8767	27.714
		81.8056	7.02834					65.5171	16.939	19.0658	43.3233
		83.7187	7.23596					78.1178	4.97211	39.6666	99.0251
		84.4693	7.30534					59.5547	0	19.9457	29.4131
		84.4862	7.55315					123.579	0	38.6405	97.1381
		84.5458	7.66088					71.079	40.0574	28.1734	3.76433
		84.8696	7.71795					69.2605	9.44929	36.3312	35.7289
		85.0914	8.79876					83.1524	8.09397	32.3313	23.8263
		85.8952	9.24767					109.591	9.95232	10.4017	76.2092
		86.1696	9.55517					168.149	48.216	20.7985	8.01722
		87.0889	9.92364					14.6959	41.144	45.3951	96.9752
		87.761	10.2188					98.2117	75.0869	110.646	80.8598
		88.0419	10.6236					43.0029	24.468	70.8249	32.946
		88.2553	11.0485					92.1523	30.5004	36.5543	10.1116
		89.1901	11.1445					20.9545	91.6837	28.0647	40.7117
		89.7844	12.6911					73.8853	26.8386	41.4769	34.9899
		90.4895	13.0622					69.8349	1.38127	56.1462	87.5283
		91.4334	13.2788					82.0614	0.664958	21.8708	13.9371
		92.4565	14.217					39.8649	63.6367	10.4879	49.4952
		94.5195	14.346					45.3291	38.7206	10.323	64.6959
		94.6083	14.396					21.5937	74.0509	134.565	91.465
		95.6054	14.7048					42.9167	18.5483	21.4688	8.50553
		96.9341	14.8047					76.1784	0	97.1734	69.9302
		97.5276	15.2406					83.5444	10.6097	70.146	35.4185
		97.8234	15.794					32.3796	122.839	40.3892	30.0192
		99.2364	16.4901					50.7276	9.48355	57.7743	15.0944
		101.948	17.1122					47.0406	7.50264	88.51	39.0935
		102.203	17.541					61.8236	5.55247	12.3825	23.9329
		102.784	17.9141					23.5684	33.0737	39.2417	26.5544
		104.166	18.1638							149.015	18.2905
		107.425	18.5141							32.8899	4.07752
		107.907	18.856							19.7087	53.4384
		109.761	19.3283							67.674	57.9789
		109.967	19.9069							26.9526	38.5953
		111.257	19.9083							51.9017	10.026
		111.806	20.5343							9.36565	5.70288
		114.762	22.4403							29.3152	16.5108
		115.411	25.1649							35.818	35.9647
		116.183	28.9211							46.9217	34.8612
		116.731	29.3505							98.2444	111.224
		116.94	29.9273							25.0831	63.5338
		117.204	31.0664							105.605	8.53828
		118.648	32.3626							29.8169	40.2427
		118.738	34.6046							28.952	56.6997
		119.961	35.2695							149.096	13.6982
		123.083	36.1667							71.9296	37.4697
		123.41	36.665							87.625	12.2399
		124.552	36.8155							106.658	20.6094
		125.249	37.5797							67.8219	53.2171
		132.774	38.5949							20.1399	20.0445
		135.318	38.7533							13.5279	35.9708
		137.21	39.9644							35.1754	7.56851
		138.133	40.074							59.6238	26.8269
		142.288	41.3229							56.2059	10.8501
		142.75	42.935							2.5663	2.46895
		150.17	44.5814							0	107.432
		153.818	44.9506							26.0247	0
		154.856	46.8345							142.828	65.6877
		155.781	49.0558							29.3269	78.3317
		169.567	49.5637							72.3939	35.4046
		180.275	51.7233							101.041	0
		194.268	52.771							57.0924	20.4
		194.564	53.7169							162.543	59.9486
		196.002	58.5648							69.7308	36.3332
		198.343	60.5513							22.8071	12.7153
		227.775	66.2835							37.8651	42.7726
		242.103	79.127							76.528	11.7364
										24.0365	22.4192
		0	0							52.0484	3.93362
		14.0638	0							107.524	23.5877
		15.1725	0							61.3229	15.8629
		19.7097	0							42.5716	53.5113
		22.919	0							17.7671	10.2329
		25.6774	0							57.017	31.5344
		27.6126	0							62.8107	11.079
		29.3933	0							75.5612	4.3661
		30.081	0							15.8543	7.72384
		37.3059	0							19.5666	102.243
		38.8921	0							16.2786	24.8499
		38.9128	0							18.3709	11.68
		43.9651	0							67.592	18.729
		44.3382	0							79.2766	26.0986
		45.8899	0							50.9322	39.9085
		46.3045	0							56.0518	16.087
		46.682	0							65.1545	0
		47.1919	0							93.6576	49.5563
		48.7722	0							28.8644	51.0768
		51.7927	0							41.7234	84.5462
		53.3225	0							25.3184	0
		53.58	0							105.156	42.7259
		53.6961	0							46.8638	0
		54.0594	0							19.0458	60.0813
		56.2657	0							118.176	33.6168
		56.2911	0							46.6252	3.95443
		56.9378	0							69.2016	106.927
		57.209	0							65.8672	0
		58.3151	0							41.7376	47.431
		58.596	0							125.883	45.0971
		58.9859	0							43.3416	22.4601
		59.1189	0							132.252	35.8779
		59.4646	0							91.3782	0
		60.6829	0							45.4217	0
		61.104	0							89.0326	21.3977
		61.2785	0							60.525	20.3977
		61.4504	0							53.3181	29.584
		62.6045	0							56.3731	26.8886
		62.993	0							73.9897	21.7624
		63.6321	0							26.8935	0
		64.2542	0							128.545	3.46383
		66.0784	0							9.10576	42.5289
		66.5183	0							94.3943	47.0442
		67.6426	0							64.0043	3.83031
		67.7781	0.93614							62.8498	30.3218
		68.0013	2.55988							58.4895	20.4521
		69.8742	3.12558							38.8648	0
		70.8057	3.30462							36.8895	15.673
		72.473	3.40451							198.456	11.4164
		72.7876	3.43502							26.1044	5.94447
		75.3209	4.52877							59.4159	14.3916
		75.605	4.62024							77.1896	39.3306
		75.6284	5.15355							13.7685	6.71752
		76.2246	5.28911							84.5987	33.0323
		77.7647	5.36761							32.742	3.72043
		79.6161	5.8496							47.2125	0
		79.6551	5.97544							53.5194	32.1186
		80.5523	7.16066							58.0702	42.3815
		80.8053	7.57261							70.5	35.915
		81.3412	7.59601							63.8236	9.52275
		81.3638	7.63621							62.2531	31.1611
		81.6363	7.68034							99.5855	16.8745
		83.0992	7.68358							40.777	64.267
		83.1576	7.72571							67.1994	9.39052
		83.698	8.27782							25.3207	13.6381
		85.9919	8.28106							11.9772	108.96
		87.5255	8.51393							56.8023	23.2898
		89.7915	9.27554							75.3468	1.1926
		90.2534	9.62911							132.87	9.14383
		91.0617	10.0832							52.5735	12.5709
		91.39	11.5863							43.5248	12.1775
		91.8629	13.2789
		92.1321	13.3782							24.5621	0
		92.2573	15.3743							46.5425	0
		92.3981	15.3749							38.2329	24.6019
		93.5269	15.8368							47.7227	38.2486
		93.7514	16.1229							47.0311	0
		94.0336	16.1475							77.382	39.8346
		94.7205	16.625							1.77176	72.6931
		95.2071	16.9176							19.375	72.0941
		95.6171	17.1051							24.2075	34.85
		95.776	17.4178							51.7771	125.109
		99.1008	17.4697							118.834	43.6891
		99.2973	17.7194							40.4496	4.79527
		100.922	18.4934							14.4571	129.733
		102.206	19.1473							31.3702	59.5453
		102.725	19.2167							6.70533	27.9493
		103.026	19.4087							41.0396	67.2141
		103.242	21.774							24.7077	0.15
		103.357	21.8447							13.4769	28.954
		103.911	21.8674							17.1862	23.5763
		104.291	21.8849							77.4356	25.8285
		104.32	22.0127							21.9568	23.4816
		104.424	22.1483							23.2319	49.0883
		104.699	22.4091							65.6015	66.5167
		104.753	25.1253							38.4626	14.8307
		107.321	26.0543							47.3623	30.052
		108.847	26.0926							0.50988	53.19
		110.212	26.7128							0	19.661
		110.239	27.0787							34.5658	20.0632
		110.561	27.4997							22.7162	11.645
		110.596	27.983							26.4529	11.5577
		111.488	28.1173							58.0236	42.9358
		112.598	28.6823							15.8076	8.54309
		116.517	29.5782							9.84026	70.0594
		121.869	29.8118							32.6397	9.24866
		122.288	29.9902							72.1736	66.0923
		125.686	30.9828							37.6187	43.1908
		126	31.023							44.5809	42.5822
		128.697	33.9877							64.5205	35.9852
		129.084	37.7827							53.7958	73.353
		130.814	38.316							19.2696	33.9894
		135.205	39.496							20.5345	7.22893
		139.739	40.1655							14.2837	18.3912
		142.384	44.0618							105.325	26.0402
		142.407	46.4193							27.8675	48.395
		143.139	47.4352							27.668	15.2941
		146.707	47.5209							16.7217	57.3005
		147.812	48.2228							83.1348	76.179
		149.492	49.1628							65.8456	53.0783
		150.328	49.2387							32.8876	20.6828
		152.864	49.4158							54.4026	65.6438
		153	49.5144							5.73152	22.0058
		153.495	49.8725							26.5957	50.4304
		157.279	56.4344							38.192	48.2607
		157.536	57.8739							54.4331	3.32678
		162.905	67.2014							72.0167	0
		181.428	70.6559							102.906	123.268
		183.674	73.7049							32.5869	0
		195.266	92.1373							46.9511	44.1149
		233.918	109.07							47.8993	39.8219
										37.0395	7.61926
										132.413	71.788
										74.3445	0
										0	27.1886
										7.2477	31.2268
										38.2758	4.2836
										8.33397	64.8967
										53.6653	39.6742
										89.4186	0
										30.6083	31.4532
										55.5046	23.0464
										32.9442	0
										70.2823	33.0483
										18.7714	39.0593
										45.2882	19.8683
										55.397	25.997
										3.04837	2.21668
										11.7838	27.3965
										25.1311	24.3689
										19.1493	51.9131
										15.9834	9.24458
										109.935	37.5385
										24.5869	1.32839
										11.057	7.74032
										41.6932	0
										29.2832	3.81407
										39.9298	10.0491
										57.2624	12.9008
										70.8119	0
										58.222	62.9851
										47.9787	50.0977
										38.1735	10.2618
										63.2345	6.33758
										103.52	3.16739
										70.3726	34.2592
										48.5879	31.9613
										61.6691	20.6635
										55.0622	7.24542
										126.887	108.994
										69.4759	31.2073
										79.0152	32.0214
										16.7301	40.7785
										58.0063	33.4082
										82.0351	99.2774
										31.0042	6.39977
										17.6912	41.7092
										37.9806	6.71498
										53.6435	0
										8.56289	6.17211
										92.1233	45.8958
										34.1845	68.096
										14.2883	46.4514
										98.8706	7.10406
										21.8208	18.1752
										22.7228	25.9635
										75.2991	60.3362
										24.5572	48.717
										26.696	73.7978
										37.8497	1.61112
										97.5508	17.8788
										135.914	38.544
										86.1619	0
										37.089	8.31417
										48.0594	20.6274
										0	73.021
										9.96487	39.1953
										20.1658	2.00754
										0	52.6996
										68.5356	0
										8.17914	27.9647
										7.2307	50.1705
										28.1089	0.916724
										34.146	45.6989
										71.2459	94.5283
										117.201	0.0949244
										28.481	52.3309
										27.5749	32.4093
										29.6893	5.19296
										42.5403	42.0333
										109.642	61.3118
										52.5253	5.02977
										12.0288	25.9227
										5.26429	92.6984
										49.8127	27.3543
										45.2301	65.2451
										30.4159	1.58115
										0	49.4198
										31.4707	33.794
										24.5078	53.4204
										49.9231	54.9719
										15.1751	46.9278
										84.9878	95.9922
										3.93463	92.2736
										31.543	8.74384
										90.464	38.9067
										46.2867	11.4595
										96.4473	39.8059
										83.1798	22.0596
										76.532	70.1954
										65.2225	24.5664
										39.6519	37.3243
										17.8844	71.972
										41.9424	6.13405
										43.1553	20.3424
										87.439	72.3456
										70.7716	25.5425
										21.7223	15.7809
										46.6793	73.8022
										22.1462	53.7717
										10.4319	46.8392
										19.1117	60.441
										57.8284	79.4702
										35.9908	107.573
										38.0806	0
										84.5135	48.8523
										139.479	5.31631
										24.6215	13.6389
										60.2283	65.5614
										40.4546	50.9987
										10.94	53.6382
										36.1198	55.7376
										40.0407	48.2269
										1.27609	0
										22.7629	33.0846
										21.3482	180.17
										76.5379	66.1568
										20.0181	106.033
										52.4877	35.6424
										0.634232	77.7119
										25.039	93.1857
										68.2646	12.1615
										37.1134	25.7366
										66.8306	21.853
										52.4915	60.876
										17.3146	44.238
										9.99328	54.0772
										56.1031	1.64664
										34.5566	99.838
										54.3321	14.4883
										64.4571	12.8176
										44.5804	107.606
										21.7551	63.3949
										58.6423	73.2771
										22.0304	0.61266
										49.2949	50.4931
										48.1503	33.281
										68.6526	11.5653
										36.3898	20.635
										2.73366	21.018
										39.9925	40.0663
										19.0889	56.1876
										108.638	15.6796
										43.0447	0
										2.49762	54.0519
										0.0279156	0.0285144
										35.4759	23.2636
										34.9602	19.9003
										0	11.3998
										40.3511	0
										19.2417	8.45476
										12.6919	29.0558
										71.9431	122.467
										17.2778	0
										40.4412	5.32696
										18.4689	83.3582
										2.4852	18.3255
										62.4028	45.2078
										163.524	44.5948
										58.1543	22.0365
										0	12.4856
										3.05776	48.6673
										6.26932	35.3647
										42.7513	72.5355
										43.9718	35.7155
										25.1065	35.5807
										0.82485	66.8649
										63.7591	42.3685
										11.9062	53.9242
										0	91.7099
										9.68442	24.7149
										36.0033	38.372
										70.5107	7.4482
										51.8989	0
										29.1157	63.4629
										88.6283	2.08774
										49.199	13.4823
										12.6589	62.328
										38.7473	79.6593
										0	118.9
										48.8635	8.7238
										0	32.0331
										18.4669	15.6192
										230.554	48.2376
										121.082	59.1103
										64.6162	11.6463
										119.717	92.4667
										34.0282	39.0986
										59.692	0
										67.3684	10.9862
										30.7459	21.1092
										38.6796	6.52515
										51.1591	8.71541
										33.5422	14.2556
										77.7802	37.0581
										9.77682	108.7
										34.2198	0
										63.468	15.6154
										38.2689	24.6844
										66.0628	0
										53.961	40.8135
										99.148	155.867
										235.282	38.6882
										32.7346	55.6066
										18.3707	15.7743
										45.2903	4.98206
										36.538	123.789
										37.6938	10.1354
										100.16	47.1272
										34.7698	33.7039
										61.0212	12.8384
										38.6877	25.6366
										13.5724	40.1546
										24.3905	28.119
										55.3615	17.9963
										36.9611	128.024
										61.1775	26.0884
										30.0271	12.4483
										125.335	37.2692
										27.2787	19.9125
										41.3021	50.4495
										83.1889	18.6651
										116.567	0
										35.9271	23.0469
										76.6965	0
										114.726	0
										8.39463	43.9606
										190.054	32.7374
										15.0604	35.1832
										129.728	0
										29.4619	33.7211
										39.2057	19.0724
										253.469	10.1506
										53.7922	42.218
										55.5079	58.6108
										69.3488	20.0643
										25.8663	11.7475
										55.1549	11.1519
										17.9428	7.38325
										65.7588	1.33574
										32.307	63.6815
										47.3067	53.4719
										36.352	30.4959
										42.5835	0
										97.8521	12.5803
										83.3851	8.46899
										0	17.9448
										57.4835	14.8992
										90.1254	11.227
										110.735	23.9428
										73.1776	84.8459
										29.4522	2.25398
										54.6749	0
										66.8981	0
										92.1226	29.6999
										38.4709	0
										32.9691	30.6865
										33.5825	10.1697
										46.6712	9.37581
										44.856	33.563
										70.7731	34.7866
										39.3643	0
										71.3167	49.4906
										34.4411	18.177
										15.9175	38.041
										28.9952	8.18447
										46.8267	57.9667
										21.3939	53.2595
										68.1831	0
										32.8267	41.4472
										49.8797	0
										108.249	8.88393
										82.314	58.2236
										26.7539	47.5866
										150.315	24.9496
										127.379	16.2075
										27.5548	20.8792
										59.9126	0
										33.4947	50.5614
										148.402	20.8203
										0	13.4533
										82.7183	0
										41.4099	59.0826
										47.8227	69.9125
										24.2748	10.1507
										0	47.5381
										80.7159	8.03703
										150.777	14.2622
										33.1983	42.269
										65.0033	21.4168
										14.2003	55.2138
										65.2449	28.2345
										44.9959	25.1103
										16.4814	41.8114
										102.773	82.0425
										49.3992	57.7725
										55.6767	59.5042
										25.3559	19.7376
										72.7509	27.0066
										103.039	13.8739
										59.0042	0
										71.4787	1.38549
										70.0845	0
										25.407	15.9474
										8.62076	0
										71.2002	8.62153
										25.9554	17.0441
										63.8119	3.22425
										38.4841	18.7689
										85.1655	28.1386
										28.771	25.3958
										102.011	0
										39.0514	12.4848
										77.0566	0
										133.425	16.9002
										46.7077	47.731
										21.9814	19.6739
										54.7219	0
										7.61622	32.429
										43.5583	29.1378
										35.4904	54.124
										152.152	113.174
										127.274	38.8803
										26.7744	28.4003
										52.2651	61.8435
										66.4192	0
										67.0649	25.5932
										7.64085	46.2161
										1.15021	49.3543
										0	39.189
										3.29531	8.21215
										34.5092	4.42598
										49.6695	98.0297
										51.5515	11.1613
										34.7168	45.2179
										11.3603	5.02824
										57.7507	55.9866
										101.17	15.534
										93.5421	0
										38.277	25.5242
										17.5316	33.9102
										43.3627	63.486
										76.4551	101.285
										69.8005	24.5184
										78.7012	22.2616
										67.1166	0
										55.4752	0
										35.0256	7.92916
										43.7165	9.85295
										33.8155	42.6345
										107.597	19.8587
										86.7799	0.333747
										3.30774	20.4092
										109.383	99.5056
										44.0187	34.6135
										88.1171	24.9093
										13.2559	13.1635
										31.9552	37.8052
										78.7454	42.25
										69.6752	22.1809
										57.9307	0
										7.78119	22.3667
										11.1377	28.6858
										43.5898	0
										45.0403	4.68867
										66.9443	89.9394
										57.4634	25.7003
										92.5096	0
										67.557	23.9443
										115.808	89.5633
										51.0395	30.9085
										59.8204	13.2079
										111.248	7.85962
										97.3523	4.27498
										79.6367	10.4633
										34.1033	10.8202
										86.685	0.513944
										96.8645	0
										81.826	28.7878
										105.643	12.2394
										33.3473	0.50556
										75.2014	79.7743
										26.8833	0
										68.661	30.8545
										27.0599	54.3899
										220.061	11.4638
										50.6883	82.1521
										64.0155	53.7978
										46.209	48.5845

## Sheet: Fig. 4f, 5g, and 6k
Asymmetry index of Kip2-3xsfGFP and Kip2-S63A-3xsfGFP on the aMT plus-ends in metaphase cells carrying both b- and m- aMTs.
Data presented in Fig. 4f, 5e, and 6j
		WT		Kip2-S63A		bfa1∆		bub2∆		bfa1∆ bub2∆
		correct	inverted	correct	inverted	correct	inverted	correct	inverted	correct	inverted
mean	biological replicates	0.2728	-0.08553	0.06385	0.1366	0.1304	0.009415	0.1121	-0.04892	0.08868	-0.005828
		0.3575	-0.07361	0.121	0.1222	0.1474	0.05327	0.1211	-0.0271	0.1306	-0.05898
		0.3975	-0.06528	0.03247	0.0408	0.06777	0.05648	0.1359	0.1209	0.1996	-0.09559
	technical replicates	0.2912	-0.1404	0.08301	0.02336
median		0.3244	-0.07957	0.1306	-0.05898	0.07343	0.0815	0.1304	0.05327	0.1211	-0.0271
		all data points
		WT		Kip2-S63A		bfa1∆		bub2∆		bfa1∆ bub2∆
		correct	inverted	correct	inverted	correct	inverted	correct	inverted	correct	inverted
		-0.99353	-0.4451	-0.500209	-0.378204	-0.46068	-0.69954	-0.3839	-0.97352	-0.5765	-0.61675
		-0.99234	-0.43979	-0.435026	-0.271552	-0.44219	-0.60852	-0.37928	-0.57116	-0.44485	-0.5288
		-0.86917	-0.36291	-0.364716	-0.0116746	-0.43021	-0.49991	-0.33774	-0.44573	-0.42362	-0.42215
		-0.6604	-0.34157	-0.346857	0.0915615	-0.4283	-0.44412	-0.33267	-0.39475	-0.39625	-0.37006
		-0.58828	-0.27018	-0.271856	0.658548	-0.34233	-0.44155	-0.29878	-0.39345	-0.36855	-0.35947
		-0.30407	-0.24088	-0.260385	0.335162	-0.31456	-0.40835	-0.29006	-0.36826	-0.34892	-0.27477
		-0.28561	-0.21475	-0.241584	0.532328	-0.28119	-0.29866	-0.28213	-0.3074	-0.34795	-0.26455
		-0.27424	-0.02143	-0.238339		-0.27287	-0.27897	-0.28139	-0.22469	-0.33757	-0.22321
		-0.24036	0.058183	-0.228895		-0.25916	-0.23373	-0.2811	-0.19171	-0.33196	-0.22029
		-0.22379	0.063045	-0.225681		-0.20393	-0.21383	-0.26215	-0.18181	-0.32267	-0.21391
		-0.2044	0.157559	-0.182599		-0.1834	-0.12966	-0.22899	-0.17297	-0.26879	-0.17685
		-0.14891	0.239575	-0.163152		-0.15508	-0.0995	-0.21999	-0.16698	-0.24751	-0.16692
		-0.12791	0.706334	-0.155168		-0.15409	-0.0765	-0.2025	-0.14395	-0.23931	-0.1605
		-0.11702		-0.129526		-0.12816	0.006611	-0.17074	-0.13339	-0.23212	-0.13431
		-0.11345		-0.100421		-0.1221	0.018061	-0.15338	-0.10859	-0.22637	-0.11173
		-0.10963		-0.0964205		-0.07515	0.019448	-0.15039	-0.09646	-0.22306	-0.11168
		-0.10659		-0.0877698		-0.06974	0.072304	-0.1481	-0.09149	-0.21912	-0.10986
		-0.08576		-0.0819789		-0.06796	0.076209	-0.14767	-0.08893	-0.20906	-0.08676
		-0.05853		-0.0818305		-0.04015	0.106031	-0.13787	-0.07829	-0.19097	-0.03276
		-0.03244		-0.0515982		-0.02527	0.110424	-0.12992	-0.0665	-0.18752	-0.01166
		-0.00624		-0.0490529		-0.02333	0.175975	-0.11896	-0.04771	-0.1846	0.002087
		0.00671		-0.0007663		-0.01718	0.18233	-0.11427	-0.0244	-0.17176	0.03723
		0.02996		0.0191849		0.004871	0.200017	-0.10801	-0.01652	-0.15945	0.037284
		0.042991		0.024661		0.007069	0.202142	-0.10201	-0.01335	-0.14259	0.044937
		0.110795		0.0299999		0.016983	0.231304	-0.09149	0.002122	-0.13361	0.074836
		0.130057		0.0345594		0.039473	0.330344	-0.08033	0.026912	-0.13072	0.075231
		0.144467		0.0392207		0.067227	0.405093	-0.065	0.097975	-0.08032	0.102208
		0.151487		0.0530886		0.079828	0.536804	-0.04526	0.15794	-0.07191	0.102336
		0.156628		0.151027		0.08685	0.569492	-0.03392	0.164925	-0.06785	0.112426
		0.169909		0.157368		0.103755	0.624822	-0.01655	0.170535	-0.06079	0.118255
		0.185365		0.167398		0.116377	0.857309	-0.00554	0.276845	-0.05464	0.144969
		0.199321		0.17763		0.127573		-0.00542	0.278243	-0.05365	0.154366
		0.213681		0.204227		0.141969		0.007633	0.377577	-0.05165	0.165375
		0.213987		0.216417		0.150237		0.01659	0.392859	-0.01599	0.225873
		0.214549		0.220005		0.165646		0.037222	0.433067	0.01192	0.269511
		0.218908		0.221212		0.178014		0.037259	0.520325	0.035901	0.272779
		0.24434		0.22864		0.216222		0.044946	0.592686	0.042323	0.27907
		0.25476		0.229498		0.228771		0.052609		0.07463	0.289682
		0.269065		0.235337		0.236741		0.069057		0.089997	0.294036
		0.277108		0.244729		0.242614		0.077381		0.098801	0.295782
		0.280242		0.254154		0.267799		0.102574		0.110345	0.308358
		0.286284		0.264472		0.278445		0.11423		0.111905	0.462577
		0.291615		0.268189		0.302328		0.138341		0.112687	0.477172
		0.316612		0.272708		0.308086		0.144754		0.115265
		0.316912		0.287773		0.308897		0.146423		0.11737
		0.318577		0.307947		0.320553		0.147012		0.129448
		0.329438		0.329057		0.336565		0.150116		0.130393
		0.336917		0.378555		0.357965		0.155639		0.131663
		0.338288		0.428921		0.377357		0.166472		0.143231
		0.346605		0.442527		0.380504		0.17724		0.143562
		0.347822		0.477113		0.383212		0.193309		0.153818
		0.359823		0.572052		0.399937		0.194842		0.15772
		0.368273		0.581121		0.416452		0.197729		0.167641
		0.371007		0.614603		0.504086		0.199726		0.170677
		0.375602		-0.0990328		0.50766		0.202287		0.171078
		0.379158		-0.0737063		0.542302		0.22194		0.179893
		0.389778		-0.0272723		0.55773		0.233679		0.18021
		0.393984				0.623999		0.246055		0.197807
		0.399775				0.640017		0.270199		0.205999
		0.400419		-0.600639	-0.500237	0.78343		0.273196		0.21152
		0.401376		-0.577064	-0.410888	0.841931		0.298701		0.231891
		0.414777		-0.500237	-0.290912	0.929733		0.304566		0.233342
		0.418103		-0.410888	-0.0428136			0.319434		0.237315
		0.420464		-0.410022	-0.014962			0.3294		0.245127
		0.433704		-0.290912	0.0251925	-0.34908	-0.63959	0.330857		0.249662
		0.443164		-0.268899	0.10153	-0.34886	-0.55318	0.358581		0.251758
		0.472459		-0.246971	0.127076	-0.28458	-0.40699	0.36134		0.255437
		0.489351		-0.229883	0.1665	-0.28073	-0.39572	0.362964		0.265549
		0.50264		-0.225811	0.200022	-0.22205	-0.35737	0.403365		0.267654
		0.509237		-0.181713	0.202178	-0.22109	-0.31356	0.413547		0.273115
		0.518566		-0.155797	0.232934	-0.1987	-0.28352	0.418277		0.27497
		0.520381		-0.138423	0.309053	-0.16489	-0.23539	0.42879		0.275288
		0.521591		-0.135554	0.535141	-0.09299	-0.21482	0.472126		0.27724
		0.525546		-0.12985	0.645013	-0.09049	-0.21469	0.486802		0.285161
		0.542109		-0.127862	0.670904	-0.08956	-0.19142	0.48953		0.28825
		0.558383		-0.120036		-0.08919	-0.18564	0.547496		0.294133
		0.571134		-0.0997664		-0.0776	-0.15312	0.560815		0.327136
		0.574695		-0.0508756		-0.06385	-0.13276	0.570133		0.330786
		0.579866		-0.0428136		-0.05809	-0.10518	0.591011		0.337028
		0.593277		-0.014962		-0.05613	-0.06275	0.597286		0.359532
		0.593864		0.00698029		-0.03323	-0.00052	0.599994		0.364546
		0.598317		0.0111844		-0.03207	0.003028	0.805812		0.407342
		0.629689		0.0121768		-0.02951	0.025887	0.843348		0.475577
		0.690574		0.0251925		-0.00348	0.030342			0.480139
		0.698722		0.050448		0.001495	0.035803	-0.3511	-0.53794	0.502958
		0.702141		0.0526496		0.005505	0.054402	-0.29964	-0.48602	0.541941
		0.796077		0.0683312		0.013012	0.065041	-0.29403	-0.31617	0.542006
		0.798069		0.0785574		0.023173	0.108741	-0.24979	-0.30852	0.584834
		0.871607		0.083964		0.031376	0.132767	-0.23501	-0.29852	0.644347
		0.931731		0.0846459		0.034123	0.153622	-0.21675	-0.26874	0.662782
		0.978636		0.0847701		0.044027	0.164977	-0.21405	-0.24979	0.739719
		0.98		0.0951947		0.077357	0.180885	-0.20637	-0.21935	0.778533
		0.99105		0.10153		0.094129	0.180948	-0.19715	-0.15977
		0.96		0.103563		0.09468	0.241195	-0.12091	-0.13899
		0.8		0.127076		0.108059	0.270933	-0.08482	-0.1336	-0.71975	-0.71081
				0.127124		0.125203	0.271423	-0.07051	-0.0706	-0.5606	-0.65427
				0.132338		0.137843	0.271463	-0.05691	-0.06567	-0.5028	-0.50832
		-0.40124	-0.29638	0.143595		0.141738	0.291118	-0.0465	0.022154	-0.48658	-0.47284
		-0.37563	-0.2962	0.143631		0.14597	0.303031	-0.029	0.035153	-0.44274	-0.44894
		-0.17705	-0.29334	0.1549		0.152045	0.341746	-0.01182	0.166746	-0.4081	-0.44321
		-0.16362	-0.27701	0.157936		0.165228	0.381988	0.010263	0.19335	-0.29928	-0.40406
		-0.15223	-0.15405	0.1665		0.168678	0.399685	0.015402	0.289139	-0.26863	-0.24937
		-0.1101	-0.05453	0.184032		0.169791	0.457979	0.022876	0.439508	-0.2334	-0.24928
		-0.10781	0.004306	0.200022		0.171462	0.462118	0.028746	0.74408	-0.19823	-0.19563
		-0.0382	0.065188	0.202178		0.172321	0.48062	0.039141	0.7944	-0.19592	-0.14703
		-0.02864	0.152899	0.213572		0.172821	0.665125	0.046723		-0.15965	-0.10363
		0.059958	0.181265	0.232543		0.181015	0.761793	0.055108		-0.11463	-0.07978
		0.086608	0.249788	0.232934		0.195383		0.061066		-0.10024	-0.07437
		0.107425		0.240587		0.203783		0.066154		-0.09047	-0.0632
		0.10819		0.248501		0.22425		0.077317		-0.0831	-0.01508
		0.113289		0.253359		0.264858		0.082066		-0.03201	0.000524
		0.127154		0.255034		0.270855		0.09365		-0.03198	0.033744
		0.128515		0.255141		0.285478		0.097513		-0.00177	0.069156
		0.139715		0.274797		0.303584		0.101918		0.013052	0.083248
		0.201937		0.280199		0.332943		0.114188		0.025466	0.087558
		0.22817		0.290647		0.348302		0.139979		0.027157	0.098041
		0.247283		0.298136		0.352229		0.150598		0.033112	0.100259
		0.252899		0.309053		0.369342		0.152864		0.033393	0.114067
		0.253116		0.317749		0.381096		0.169386		0.04265	0.122988
		0.256782		0.318323		0.394517		0.17265		0.05988	0.136152
		0.285856		0.372089		0.402158		0.172944		0.084342	0.136945
		0.326593		0.398424		0.445194		0.196839		0.109996	0.175007
		0.327099		0.413146		0.477555		0.224192		0.121742	0.371466
		0.327859		0.415125		0.507967		0.246121		0.121951	0.374179
		0.336699		0.42093		0.535066		0.254595		0.1433	0.388054
		0.361863		0.462705		0.570007		0.271764		0.148632	0.641094
		0.376116		0.474904		0.611131		0.30251		0.16558
		0.380478		0.475902		0.624176		0.302661		0.197094
		0.388627		0.498239		0.633212		0.305239		0.199284
		0.394583		0.535141		0.635997		0.309132		0.2183
		0.397492		0.550664		0.86		0.313804		0.23757
		0.419076		0.551131				0.3438		0.243271
		0.434636		0.645013				0.407402		0.249692
		0.451081		0.650196				0.457814		0.26821
		0.454219		0.670904				0.460854		0.276696
		0.454378						0.47337		0.278473
		0.499063						0.476082		0.279527
		0.499197		-0.614697	-0.588383	-0.80366	-0.30326	0.521324		0.281984
		0.524273		-0.546851	-0.227956	-0.62085	-0.23751	0.553071		0.290689
		0.529175		-0.477302	-0.174283	-0.56598	-0.2309	0.576989		0.318519
		0.548092		-0.439196	-0.15302	-0.46232	-0.18144	0.717732		0.31876
		0.559193		-0.404784	-0.0184265	-0.41883	-0.14119			0.320794
		0.598848		-0.368275	0.00618226	-0.35011	-0.07555	-0.58812	-0.57843	0.334642
		0.63332		-0.35755	0.00840558	-0.32234	-0.07207	-0.57728	-0.21227	0.357782
		0.636914		-0.345187	0.0264404	-0.31172	-0.0023	-0.52852	-0.21029	0.361348
		0.639842		-0.323792	0.108539	-0.27259	0.00907	-0.41106	-0.18344	0.376964
		0.641185		-0.28812	0.211075	-0.19532	0.014748	-0.4064	-0.07979	0.400445
		0.746665		-0.287673	0.228709	-0.18042	0.078827	-0.35115	-0.04035	0.401574
		0.775967		-0.280209	0.243892	-0.17688	0.094411	-0.31082	0.020025	0.403584
		0.781536		-0.279946	0.330299	-0.11669	0.116175	-0.27216	0.022149	0.410103
		0.78264		-0.268029	0.569764	-0.0911	0.122455	-0.26552	0.088096	0.421144
		0.788188		-0.263796		-0.08925	0.148283	-0.25567	0.088554	0.438875
		0.804746		-0.263437		-0.07302	0.152377	-0.23487	0.147028	0.439239
		0.852502		-0.255542		-0.06374	0.160422	-0.21512	0.1504	0.456806
		0.854197		-0.238604		-0.06348	0.165353	-0.21429	0.151737	0.593982
		0.920006		-0.235847		-0.05816	0.236848	-0.20972	0.197786	0.659791
		0.982824		-0.210736		-0.04531	0.241553	-0.19959	0.236195	0.694008
		0.988497		-0.206104		0.01289	0.259079	-0.17412	0.276647	0.742086
		0.992149		-0.170023		0.015535	0.260145	-0.1644	0.340775	0.816691
		0.992593		-0.144165		0.016785	0.483402	-0.11835	0.381372
		0.994705		-0.134003		0.025775		-0.10664	0.393614
				-0.132713		0.072049		-0.09624	0.655481
				-0.102223		0.088545		-0.06404	0.69331	-0.47378	-0.92922
				-0.0982993		0.145904		-0.05575		-0.43121	-0.91233
		-0.54551	-0.36028	-0.0929978		0.165677		-0.05019		-0.22704	-0.7397
		-0.51497	-0.27429	-0.085846		0.172124		-0.03805		-0.21994	-0.66475
		-0.31985	-0.04441	-0.0835069		0.229808		-0.01819		-0.20179	-0.42083
		-0.31126	-0.02219	-0.0643429		0.245808		-0.0176		-0.15961	-0.37662
		-0.13589	-0.00058	-0.0537459		0.246333		-0.01055		-0.15185	-0.36592
		-0.13075		-0.0393275		0.253396		-0.00145		-0.15026	-0.31212
		-0.10158		-0.0388847		0.271673		0.001796		-0.14392	-0.27237
		-0.09596		-0.0178545		0.275596		0.018866		-0.12311	-0.26346
		-0.08424		-0.009036		0.289164		0.035779		-0.09436	-0.23309
		-0.07928		-0.0005282		0.304912		0.087686		-0.0889	-0.18689
		-0.07043		0.00103757		0.30608		0.092595		-0.04995	-0.17819
		-0.02465		0.0126165		0.340771		0.093223		-0.03005	-0.12907
		-0.01946		0.0233377		0.378944		0.104523		-0.02416	-0.11897
		-0.01664		0.0256072		0.391423		0.106121		0.023985	-0.08974
		-0.00671		0.0326722		0.397371		0.10668		0.024517	-0.06123
		-0.00431		0.0421576		0.456186		0.108056		0.034887	0.056259
		0.026983		0.0423271		0.461964		0.108325		0.05489	0.06388
		0.032641		0.0503829		0.517409		0.116756		0.061649	0.069229
		0.038573		0.0588351		0.52793		0.118976		0.064245	0.073156
		0.040417		0.0675987		0.585248		0.121441		0.089656	0.079709
		0.049508		0.0703095		0.64168		0.124472		0.095296	0.093056
		0.055799		0.0728517		0.765688		0.125864		0.109322	0.200865
		0.078876		0.0965026				0.132072		0.110898	0.279898
		0.093971		0.13838				0.134239		0.127561	0.28813
		0.099369		0.147948				0.139978		0.142949	0.291737
		0.105964		0.14822				0.141543		0.144537	0.314267
		0.10745		0.173202				0.152519		0.161991	0.441675
		0.112113		0.18302				0.154621		0.163644	0.460961
		0.135341		0.190124				0.163068		0.166025	0.578469
		0.138192		0.233042				0.168407		0.201012
		0.139959		0.251568				0.176101		0.234376
		0.148236		0.257713				0.191237		0.2415
		0.151801		0.264212				0.201783		0.242403
		0.18033		0.269567				0.225946		0.243423
		0.200718		0.284888				0.226824		0.244723
		0.200829		0.284955				0.227405		0.245935
		0.243983		0.323762				0.247081		0.259361
		0.251347		0.339278				0.265277		0.262337
		0.258879		0.35428				0.266909		0.268366
		0.301695		0.359748				0.332797		0.27932
		0.310446		0.362627				0.336035		0.285629
		0.316259		0.403569				0.354471		0.29146
		0.337568		0.405531				0.3551		0.292335
		0.355142		0.410453				0.368703		0.293079
		0.365178		0.449931				0.386145		0.303168
		0.369816		0.449978				0.387699		0.309755
		0.375233		0.501955				0.391117		0.31905
		0.383354		0.530917				0.395736		0.340099
		0.400888		0.532087				0.398986		0.351337
		0.401693		0.562054				0.412614		0.367442
		0.407377		0.681396				0.439066		0.373311
		0.409552		0.69792				0.466887		0.410975
		0.40984						0.475192		0.426457
		0.418014						0.481518		0.432046
		0.420249		-0.604866	-0.546879			0.48663		0.435279
		0.424514		-0.489299	-0.365661			0.500443		0.440923
		0.428041		-0.447821	-0.0809343			0.509679		0.546766
		0.439455		-0.446127	-0.0649822			0.545525		0.548304
		0.459998		-0.373198	0.188579			0.550763		0.594784
		0.467007		-0.346226	0.19893			0.553		0.736949
		0.477468		-0.278606	0.368281			0.583889		0.785818
		0.480673		-0.246708	0.489574			0.607126		0.830395
		0.481331		-0.233717				0.61141		0.832678
		0.510508		-0.209834				0.680327		0.894018
		0.517346		-0.163618				0.798039
		0.532272		-0.159065				0.821167
		0.542045		-0.154192
		0.543854		-0.141946
		0.552069		-0.133265
		0.555161		-0.123625
		0.56901		-0.116678
		0.629543		-0.108278
		0.640024		-0.10384
		0.641047		-0.0583791
		0.668684		-0.0375612
		0.701993		-0.0311884
		0.703805		-0.0209076
		0.740068		0.0147815
		0.741832		0.0182098
		0.854509		0.0205614
		0.869097		0.0224404
		0.919428		0.0439518
		0.97		0.0734545
		0.988		0.0880659
				0.117161
		-0.43131	-0.25839	0.159117
		-0.3629	-0.10967	0.168964
		-0.29275	-0.01012	0.192955
		-0.23902	0.083737	0.19317
		-0.22335		0.199846
		-0.21176		0.203851
		-0.20686		0.246065
		-0.20428		0.276581
		-0.16561		0.280934
		-0.06716		0.32087
		-0.06027		0.366192
		-0.03526		0.372593
		-0.02767		0.373723
		0.078454		0.380022
		0.096527		0.406629
		0.103742		0.432367
		0.147398		0.459012
		0.170865		0.497173
		0.176469		0.527544
		0.180227		0.529829
		0.199348		0.541241
		0.216514		0.650388
		0.255826		0.698329
		0.276255		0.718602
		0.278971
		0.280471
		0.292826
		0.32554
		0.330941
		0.336012
		0.34744
		0.350124
		0.357445
		0.360165
		0.364775
		0.372262
		0.378742
		0.38066
		0.392024
		0.401474
		0.406099
		0.424245
		0.430743
		0.431973
		0.46367
		0.493323
		0.505107
		0.516553
		0.534154
		0.563677
		0.575814
		0.587224
		0.589743
		0.596133
		0.63855
		0.646854
		0.649515
		0.653496
		0.664254
		0.694299
		0.701839
		0.720075
		0.784252
		0.799072
		0.824487
		0.835699
		0.883653
		0.918823
		0.927795
		0.9
		0.94

## Sheet: Fig. 4e, 5e, and 6j
Normalized fluorescence intensity (%) of Kip2-3xsfGFP and Kip2-S63A-3xsfGFP on the aMT plus-ends of metapahse cells carrying both b- and m- aMTs.
Data presented in Fig. 4e, 5f, and 6j
		WT		Kip2-S63A		bfa1∆		bub2∆		bfa1∆ bub2∆
		b-SPB	m-SPB	b-SPB	m-SPB	b-SPB	m-SPB	b-SPB	m-SPB	b-SPB	m-SPB
mean	biological replicates	100	51.05	166.3	145.2	64.81	57.76	65.6	56.28	62.55	55.32
		97.61	57.37	220.2	173.8	68.51	54.11	78.05	65.57	60.89	52.65
		101.9	66.8	185.1	166.7	68.47	62.48	73.06	57.97	61.26	49.34
	technical replicates	104.2	52.87	168.1	143.2
median		101	55.12	176.6	156	68.47	57.76	73.06	57.97	61.26	52.65
		WT		Kip2-S63A		bfa1∆		bub2∆		bfa1∆ bub2∆
		b-SPB	m-SPB	b-SPB	m-SPB	b-SPB	m-SPB	b-SPB	m-SPB	b-SPB	m-SPB
		26.3767	0.341167	33.2836	62.1524	10.7144	0.91948	20.179	4.60289	15.4996	7.48224
		32.5442	0.409401	57.5716	63.8616	22.6034	1.69502	20.5695	5.04082	17.559	7.74157
		40.607	0.682335	63.7609	66.847	28.605	9.62184	25.8727	17.0434	17.7697	17.9179
		41.4123	0.716452	71.7409	67.8336	31.9016	14.6244	26.8286	17.8256	21.9129	18.1578
		43.7523	0.784685	76.9854	69.2433	33.6762	21.0165	26.882	18.7293	23.6456	18.6595
		46.4914	4.68614	80.3592	70.6798	33.8377	21.7496	29.8561	19.9488	23.7379	19.4405
		47.2614	6.14671	80.5691	70.6987	36.4529	22.2184	34.6011	21.2807	29.926	22.6508
		48.1767	8.86087	81.0326	71.4997	41.2186	23.2199	35.0378	21.6821	33.1065	23.4932
		62.6523	9.91218	93.8792	72.6785	42.0907	23.2745	35.8213	24.163	34.1007	23.6802
		66.5768	10.9058	94.1466	72.7982	43.9874	23.4415	38.0866	25.3473	34.9498	25.0971
		66.7591	15.9775	94.1505	73.3128	46.5503	26.8031	38.9727	26.4666	35.9136	25.7403
		67.7016	17.8712	96.7626	75.6188	46.8892	28.4836	40.771	28.8607	37.2795	26.6938
		70.0082	18.0522	100.434	76.5878	48.1506	29.4371	41.4591	30.8315	37.9839	26.7339
		76.6755	18.6388	102.85	80.892	49.6738	31.0222	41.6559	31.1424	38.6702	27.1936
		78.1689	19.1344	108.702	88.5713	49.8687	31.4856	42.5498	31.5311	38.7455	28.1562
		78.5764	20.9145	110.168	90.1177	51.0135	31.6374	42.8037	32.3844	41.2441	29.0368
		79.1558	21.6773	111.515	91.9877	52.5701	35.3105	42.91	34.4129	41.5186	29.5968
		82.1936	22.1467	114.67	92.4806	52.6084	35.3773	43.0448	34.9407	41.8028	32.1858
		83.3342	22.635	115.955	99.3616	53.1695	35.8674	43.1778	35.3755	42.2316	32.2296
		84.3302	25.2769	128.977	104.56	53.181	36.0229	43.2258	36.2173	42.282	32.6091
		86.2651	25.5969	130.457	104.702	54.8324	36.5616	43.4979	36.4565	42.7199	35.5425
		86.8445	26.0251	134.978	112.263	56.0549	36.79	43.7129	36.8598	46.2867	35.5565
		87.2636	28.0724	142.796	114.123	56.259	40.2882	44.0712	38.8895	46.3013	37.8327
		91.1754	31.276	148.934	114.125	58.3694	41.6613	47.7813	39.065	46.4252	38.6678
		92.7556	34.4657	151.954	118.366	59.2817	42.6731	48.3662	39.4336	46.9262	39.147
		95.3889	35.3141	156.789	119.052	60.2977	42.8687	48.8022	39.8302	47.324	39.9402
		95.7935	35.8492	163.424	122.198	62.0498	43.615	49.1424	40.4667	49.8693	39.9608
		98.4936	37.0906	163.959	122.254	62.6286	46.6796	51.2935	42.4897	50.1991	40.4734
		98.5932	37.4137	166.36	128.481	63.1649	47.4746	51.6652	43.0363	51.1095	40.5299
		98.8999	37.4301	170.318	128.961	65.0761	50.2549	51.6865	43.0739	51.6986	40.87
		100.803	41.6595	172.702	130.992	65.6148	50.6679	52.4924	44.8419	51.7447	43.3175
		101.343	41.7457	178.545	131.554	65.9677	50.9303	53.8443	45.4759	52.1753	43.3697
		102.02	41.8465	179.996	143.015	66.9813	52.8416	54.0714	46.0547	52.51	43.5568
		102.046	42.9896	184.585	148.632	70.4248	55.1943	54.4844	47.0574	52.9023	44.6287
		102.585	43.5428	191.634	150.046	73.2101	55.7215	55.9286	49.2177	53.2916	45.1905
		103.176	48.2538	194.992	151.702	73.2593	57.3054	56.6707	49.5316	54.3435	45.3083
		103.746	48.7251	195.886	153.756	75.8264	60.0906	56.6787	49.6902	54.5336	46.1701
		111.045	51.7611	196.823	162.313	76.1969	70.7649	56.7278	49.6981	55.5102	47.0149
		111.288	52.9102	198.069	170.652	77.9114	73.5587	59.3163	49.7898	55.6207	47.468
		112.476	53.8072	201.843	178.116	78.2405	75.756	59.9509	50.6115	56.638	47.5669
		115.614	54.4674	208.332	184.475	78.4822	80.1481	61.089	51.5698	57.0024	47.5894
		116.95	55.9638	208.341	187.822	79.2347	80.6358	62.6225	52.2288	57.1208	48.8618
		119.627	57.6188	228.513	194.244	81.0446	81.3221	63.2675	52.8926	58.0415	48.8624
		122.715	60.6566	241.055	195.542	82.1183	82.1693	64.3061	53.1968	58.5249	48.9517
		127.56	65.8687	244.645	229.957	82.1262	83.6518	66.9655	54.7134	59.4602	48.9875
		128.511	69.4853	260.385	240.531	82.5768	84.1292	67.9038	54.7358	60.0876	49.1812
		131.926	74.0567	266.982	247.778	82.9382	84.2433	68.8251	54.8287	61.2682	51.5352
		134.888	76.0608	268.132	248.162	85.6475	85.4452	71.3012	55.0213	61.5603	52.482
		135.485	76.161	274.291	257.015	85.8303	85.9092	71.3972	56.1782	61.6198	52.5816
		135.643	80.7172	279.424	290.582	86.6757	86.3666	71.5776	56.5997	61.9745	53.0414
		138.213	84.5974	282.528	301.47	88.4077	86.6732	72.9872	57.0509	62.5266	53.857
		145.736	87.8581	291.571	311.676	92.8394	89.088	73.7512	57.3461	62.6784	54.2961
		152.863	89.4675	420.005	325.356	95.0713	89.6498	73.9972	58.1393	63.9575	54.3156
		154.445	89.6109	429.386	404.265	96.4815	90.183	75.6873	59.6151	64.286	54.6842
		158.335	91.3332			99.087	91.2367	77.4425	60.1125	64.3225	55.1585
		166.727	94.1913	89.4285	38.4724	99.1939	91.646	78.0723	61.2312	64.7403	55.7482
		166.917	104.917	99.7238	109.267	104.046	95.2651	78.3183	64.3085	65.1988	56.0683
		173.139	110.734	106.745	154.28	108.333	105.553	78.9554	66.3005	65.5049	56.2651
		192.74	115.708	185.38	156.103	109.116	124.59	79.0865	66.8131	66.8605	56.5025
		193.791	117.788	186.873	221.037	111.334	136.017	79.123	69.277	67.2844	57.6971
		197.771	122.422			120.589	140.349	79.1497	69.6165	68.3988	58.3239
		222.638	123.846			177.004	155.75	83.6463	70.219	68.4917	59.0964
		232.04	131.316	37.253	38.0108			86.0775	70.3429	68.5646	59.5337
				83.4865	42.2686	14.2478	5.08152	86.9362	72.6543	68.7365	59.5592
		15.041	26.5668	84.2665	59.1964	19.8862	19.5462	90.0816	73.3546	71.9128	59.7948
		31.2779	34.886	101.268	61.9903	21.8789	20.7639	90.5692	74.8717	73.1384	60.0371
		35.1059	43.278	103.283	62.9318	22.5196	26.5158	91.1182	77.0951	74.3336	61.3004
		48.5952	48.4786	103.715	63.9721	29.8938	28.0074	91.5981	78.781	75.046	61.9271
		57.0898	62.4974	118.399	75.2939	33.9884	30.246	92.3274	86.9496	76.7355	62.0632
		60.7556	64.2514	118.725	78.7239	35.7751	33.2353	93.0447	87.0218	76.8941	63.0471
		63.038	69.5607	119.194	83.6826	37.2199	34.7706	94.4063	88.0118	77.5488	64.0054
		69.9445	72.4989	121.363	83.7245	40.5487	39.9456	96.2751	89.1663	78.7768	67.5935
		72.0974	77.8816	127.575	88.7061	41.3164	40.5001	96.6722	90.0834	81.8219	68.5877
		79.2621	89.4979	128.905	89.6921	43.0187	40.6015	98.637	90.6621	82.4232	69.6845
		98.6704	111.939	129.704	101.851	43.1644	40.7922	105.619	90.6779	83.0062	70.6848
				133.531	101.868	44.8625	44.1155	112.243	91.513	84.4832	73.8975
		13.6326	0.545868	135.637	103.41	46.9304	46.3006	117.687	93.2008	86.1449	77.8312
		18.3285	0.614101	142.65	107.256	49.0415	47.3981	119.995	97.6682	89.8744	78.6893
		27.9813	4.73107	144.476	108.758	49.1418	48.5526	124.783	98.1037	89.8824	81.5292
		45.6915	6.07691	148.743	109.335	49.8548	50.3242	138.133	98.19	91.8646	85.0572
		46.6013	7.89158	153.498	110.458	50.9194	52.08	157.153	101.214	92.9208	85.2727
		47.0848	8.09321	155.197	111.116	51.1137	55.3535	181.674	108.939	97.8031	93.1315
		48.7573	9.51257	157.393	114.359	52.3205	59.6448	257.916	111.575	98.346	97.0245
		50.0072	15.2372	163.466	117.526	64.8508	61.4972			101.434	100.617
		50.1226	17.9167	167.982	119.422	66.1426	62.4088	0.96199	20.8762	101.93	100.968
		50.722	18.6024	170.018	121.54	67.6913	62.6062	20.3314	22.5967	108.666	103.658
		51.0524	19.1265	173.359	124.411	68.3266	72.9513	23.8466	23.5721	109.139	107.86
		51.7963	20.0132	175.469	125.378	71.6438	75.5142	24.8924	30.6888	127.004	109.945
		54.604	20.4535	177.777	129.857	73.1548	79.6465	27.7463	31.1558	131.822	113.452
		55.3547	21.0177	178.601	131.565	76.5193	80.5933	28.1726	33.3325	134.053	113.664
		55.7403	21.0572	179.315	132.458	80.4579	92.939	28.506	34.1007	163.224	123.266
		56.0124	22.5184	183.537	132.589	96.668	96.0771	29.5737	35.9039	198.887	125.607
		58.1077	26.4296	187.554	132.827	105.486	108.986	35.8213	36.9381
		64.3795	26.48	190.973	135.147	200.519	169.76	37.9153	38.8694
		66.114	27.176	196.454	138.911			37.9239	40.4297	10.7065	15.3289
		66.3716	28.008	201.025	142.454	19.3136	-0.49558	38.0538	41.8982	19.5905	17.9477
		67.865	28.8097	201.609	146.831	24.6981	19.4557	39.6001	43.0363	20.2209	23.8673
		71.0893	30.4343	206.269	148.616	32.3322	23.1203	39.9025	44.0353	21.8686	27.2963
		72.0045	33.511	211.295	158.611	33.7205	23.509	41.4542	45.3168	23.7725	28.6542
		72.8384	34.4773	212.104	161.336	34.238	23.8296	41.931	46.9882	24.0337	32.3146
		75.725	34.5696	213.87	165.223	34.7621	24.4491	43.3078	51.6609	27.7505	32.3231
		76.019	37.0347	214.729	167.585	39.645	25.3674	44.0062	51.6694	28.0979	33.6847
		77.4826	37.7799	215.455	167.735	40.8001	25.6722	44.848	52.9181	35.3555	33.8378
		79.1011	38.3131	215.509	168.164	42.0178	28.4362	44.9937	54.516	37.5595	35.5036
		80.1639	39.58	216.727	168.245	42.6142	29.2919	45.2184	55.9553	38.6896	41.2599
		81.8268	39.6535	223.202	172.31	42.7375	30.7878	49.7242	59.8768	40.6192	42.3767
		83.0882	39.9432	225.712	179.245	42.992	30.809	49.9902	64.4257	43.2252	42.9166
		85.8278	41.289	227.288	183.349	43.0084	30.8649	51.5285	65.0312	43.5884	45.1655
		90.8292	42.2772	235.657	184.933	45.9758	31.8639	62.7282	66.1225	44.8334	46.0413
		91.6831	42.8978	243.938	186.512	46.1822	32.0255	63.5864	67.9409	46.6377	46.9572
		91.6837	43.7511	249.962	186.817	47.3945	34.4748	66.1669	69.512	47.2997	48.6444
		91.6976	43.8028	250.034	196.537	49.7551	34.6789	73.773	69.5333	48.8478	50.1226
		92.6311	48.2435	252.257	196.775	51.2911	35.005	75.2926	71.7039	51.0621	50.4189
		92.8989	48.9535	257.041	209.978	54.8239	36.1535	78.2314	74.9737	54.0465	50.7147
		94.1974	51.4071	264.873	210.638	55.5351	37.359	80.9024	87.6917	54.44	52.134
		94.3802	52.0429	266.523	212.254	56.31	37.3809	81.5499	95.4042	54.6429	52.6102
		95.7552	53.025	269.168	217.18	57.4123	38.6265	92.172	98.1754	57.6637	56.1059
		95.7971	53.7914	271.677	228.108	59.1025	38.7188	122.772	103.217	58.9598	57.8933
		96.1335	57.0686	278.349	229.984	59.6454	39.0103	137.803	108.018	59.2227	58.3701
		97.5413	60.5546	288.946	232.352	60.2145	39.0352	140.869	109.37	60.8522	59.5701
		100.591	60.6979	291.627	245.35	61.564	39.3899	148.539	154.985	61.5348	59.6776
		102.003	60.7356	296.197	246.931	64.7731	40.355			63.9429	62.3176
		102.327	61.7644	296.42	250.353	65.1302	43.5689	22.3623	18.3182	66.8683	62.9542
		102.47	61.8901	300.556	250.559	66.4487	43.8932	25.9158	18.3886	69.3322	63.8482
		103.007	62.3274	316.682	282.594	68.0672	47.2008	28.1404	24.1023	72.5596	67.8777
		103.015	62.6056	316.784	283.558	68.7583	47.2529	30.3948	26.5012	72.794	68.3885
		103.166	67.4362	344.548	289.287	68.8853	47.604	30.9426	28.5874	74.913	68.4456
		104.716	67.8716	346.591	295.096	71.7428	48.28	39.6085	31.5542	77.1176	74.4047
		105.453	68.2585	360.832	301.118	71.764	50.7026	43.2112	33.1144	77.9745	77.1297
		105.944	69.1707	364.677	311.342	72.2086	51.0943	48.5065	33.9896	80.1591	77.1625
		106.246	70.2614	377.361	343.154	73.0679	51.107	49.6343	34.0631	81.6027	83.1416
		107.336	70.7085	415.036	344.17	73.1511	51.4472	50.4293	36.4019	87.1585	84.1194
		108.007	70.74	439.739	345.293	76.3359	53.5685	51.3154	36.6837	91.3241	84.5859
		112.351	70.7759	451.651	373.136	77.0022	54.7759	51.5947	38.6313	96.6219	88.3422
		112.706	71.3121	492.27	395.75	77.2682	57.3856	53.6341	39.1998	103.527	119.089
		115.122	71.7045	503.45	445.725	78.6268	57.6303	55.5065	39.2691	121.335	125.67
		116.175	74.3099			80.399	58.4794	55.9183	39.8162	145.966	128.499
		116.404	74.6561	103.715	59.1964	80.6072	59.9916	57.2423	43.4681
		124.035	78.0395	118.399	62.9318	80.6771	62.6462	57.272	45.1401
		131.626	80.3504	119.194	75.2939	81.4344	63.1036	59.8343	46.645	11.1062	7.57818
		132.079	80.4907	135.637	89.6921	81.494	63.7461	60.4143	47.0349	13.0526	13.3563
		135.825	82.2598	142.65	101.868	82.2106	66.0843	64.6747	47.5032	16.4737	13.8434
		137.144	85.3821	153.498	111.116	84.728	66.7086	65.6695	48.9037	25.6935	18.2938
		138.473	85.9007	175.469	125.378	86.2846	67.0281	65.8851	49.4047	30.2539	20.2634
		138.519	86.8451	178.601	129.857	88.4333	67.0724	65.9774	52.6825	31.5918	20.3733
		142.909	87.3996	190.973	168.164	88.5662	67.1076	68.0508	52.711	35.1477	20.5221
		144.422	87.5387	206.269	168.245	89.2216	70.9611	69.4525	53.2807	35.2899	22.8488
		148.44	88.3543	252.257	196.775	89.6692	71.5162	69.7908	56.3209	36.0259	25.2836
		149.456	90.4301	291.627	245.35	91.9873	72.5614	70.7139	57.2325	39.4045	27.2307
		150.312	90.4526	296.197	246.931	93.6016	73.2173	74.3786	59.34	39.9675	27.3212
		152.08	92.1774	300.556	283.558	93.7899	76.1629	74.5456	61.7608	41.4117	29.0296
		152.939	95.4266	316.682	301.118	93.9946	76.4222	75.6746	61.8409	44.3475	29.4553
		158.646	102.331	316.784	311.342	98.5458	80.5708	76.6426	62.5746	45.3557	30.0341
		167.217	110.17			102.983	83.4083	78.0158	63.5602	46.0675	30.5369
		176.106	111.648	46.2649	53.3773	104.83	83.9299	78.5053	64.2478	47.1928	30.8764
		182.501	121.417	60.8611	57.6017	105.66	87.1737	78.7282	64.6826	47.5596	32.3413
		193.281	128.221	71.9809	60.9984	106.952	88.0835	83.6664	65.0172	48.7008	32.948
		196.116	128.233	73.5815	61.1266	108.296	88.5948	86.904	65.3203	49.234	33.4333
		200.668	132.261	75.3102	66.3703	111.651	97.432	87.4227	66.346	50.0752	33.7928
		217.628	160.669	75.8078	68.9052	114.312	98.0545	87.6189	66.6491	52.0035	35.0233
				80.4631	70.4104	145.539	102.647	88.0701	68.9582	52.0035	35.596
		19.8037	42.1101	85.6487	71.3212	176.624	122.434	88.8942	69.0912	53.0128	36.4924
		43.527	48.082	85.9482	77.054			89.6935	69.7604	53.8668	36.9466
		48.0261	63.1679	86.8943	78.9946	10.7326	12.0111	99.3408	70.7759	56.273	41.5945
		57.7955	76.4295	88.453	92.8376	15.5117	12.6026	101.25	73.5677	57.5416	44.1429
		93.7547	98.0108	91.2403	95.1143	21.5588	16.5162	103.629	74.3324	58.5905	44.4429
				96.505	96.0009	26.4399	19.3342	104.272	77.3635	58.5972	45.0447
		0.440754	-0.295526	97.7251	100.571	31.9775	24.788	105.244	78.4276	59.6266	46.1312
		0.477484	0.440754	107.025	105.633	35.9039	24.825	105.569	79.8827	59.8538	47.6988
		13.9378	0.477484	113.881	108.791	37.1233	29.6083	107.522	82.4699	61.935	48.6097
		19.8322	0.514214	115.942	112.018	37.1671	30.212	108.08	85.399	62.2533	49.1727
		20.505	3.6497	119.046	113.264	37.7562	33.1557	115.334	87.1554	62.8047	50.1645
		24.3208	6.75284	119.217	116.866	38.318	35.2498	120.263	90.6731	63.7473	52.2761
		44.2223	12.368	121.788	117.764	40.0094	35.9415	126.294	102.523	65.6155	52.4237
		54.8837	15.0703	123.765	120.739	41.5939	40.9076	131.491	103.629	66.8538	52.6351
		54.9831	16.3891	123.807	122.602	42.9075	41.7676	145.399	103.765	67.5067	52.8537
		55.2061	21.3609	125.078	123.47	44.7775	43.4669	146.395	109.759	67.5383	53.4781
		55.2492	22.1945	128.96	124.816	46.2569	46.7112	174.23	127.446	68.9873	54.799
		56.5752	22.9157	129.802	131.312	47.0835	48.317	223.238	163.998	69.2655	55.4397
		59.3756	23.6395	129.819	132.569	48.8101	48.5878			71.6692	55.7081
		60.1864	24.3084	130.26	132.62	50.5264	48.8259			72.6883	56.0889
		64.1048	24.5293	132.349	132.632	51.4216	52.5324	20.3078	9.8016	73.5246	56.4783
		65.1418	26.517	133.812	133.948	51.6142	52.7365	21.4125	18.5763	73.9419	57.1463
		66.5606	28.0555	136.022	134.634	59.2847	53.8042	26.2195	30.4653	74.265	57.1603
		67.461	28.2163	137.142	140.92	60.4441	53.9202	28.8297	32.8824	74.5067	57.9625
		67.9742	28.4975	138.237	143.081	62.665	55.7877	45.055	37.5922	75.1037	58.8474
		70.0325	30.5538	138.362	143.185	66.7767	55.9511	54.6891	46.4398	81.8978	63.59
		71.6363	31.596	138.865	146.763	73.2137	60.1805	55.2484	50.9746	82.476	63.8117
		72.6589	33.5517	139.108	149.177	75.2798	64.6437	60.7508	58.1174	83.1453	65.4351
		72.861	33.855	143.777	155.969	76.0997	66.5823	63.4382	65.0677	83.9421	68.1529
		73.2206	37.4681	147.591	156.189	76.3937	68.3508	63.635	70.3744	85.2175	68.8476
		76.1446	37.5021	151.833	157.078	80.6729	70.0756	65.0263	71.2702	91.4735	69.2181
		76.5015	38.9419	151.937	157.52	80.8672	70.9903	65.8851	71.7519	92.461	69.7786
		77.2194	39.5617	154.372	157.928	81.3695	71.6177	66.7973	75.8051	93.1224	70.8154
		78.8711	39.7082	157.564	160.167	81.5146	75.4972	77.5105	84.1802	95.9848	75.0672
		79.9924	40.9014	160.97	162.539	82.0266	75.7687	77.7012	89.2866	97.1095	77.1892
		82.2952	41.9371	162.528	162.99	82.125	78.4367	88.6446	101.664	99.2607	77.4966
		83.8297	42.1273	168.181	170.78	84.3241	79.7491	94.1871	109.759	102.771	81.0531
		83.9507	43.7672	168.628	171.63	88.0087	79.7631	98.6327	122.1	104.272	91.2543
		85.3976	47.2371	168.721	172.833	88.8347	80.7221	106.149	130.007	115.544	91.4444
		91.4096	47.3496	177.968	173.662	97.2	80.8781	162.127	167.748	120.389	92.789
		92.4081	50.0394	183.223	176.788	98.213	82.1067	167.113	171.127	123.372	95.0798
		92.9554	50.7659	183.419	180.535	98.5385	86.6222			123.566	106.57
		93.9616	51.8552	185.237	189.333	102.453	90.4247	16.6037	7.42455	132.912	109.67
		94.0048	52.2599	195.533	193.266	122.96	96.0698	24.4017	13.8665
		94.5507	53.1033	199.485	198.251	145.276	106.241	25.7955	16.6668	16.3103	16.7124
		94.9679	53.5401	203.131	200.978			26.7946	17.3003	17.8815	20.9394
		95.5576	54.9602	210.942	202.518	8.90157	12.5558	27.4213	19.7393	19.0002	26.7758
		97.5283	55.1472	219.088	202.642	20.8774	13.1103	29.2865	20.0278	19.1162	31.2675
		98.4371	55.5219	232.816	202.767	26.4168	19.5978	31.2032	20.4444	19.8644	32.3201
		98.7261	55.7585	236.728	202.909	30.7149	20.3909	35.7107	24.1715	25.207	32.5636
		100.251	55.8828	246.255	205.785	31.3866	20.6782	36.8853	24.5098	30.3383	36.3223
		102.369	56.3274	254.598	211.157	32.9006	24.3993	38.3617	24.6787	33.6707	37.4981
		102.53	56.3915	257.501	211.165	37.4543	28.3014	38.4972	25.0194	34.1244	39.5861
		103.272	58.6891	259.163	212.109	38.9156	31.6107	38.8488	25.1093	35.5844	40.3853
		104.034	59.3841	265.534	212.249	44.755	34.7086	42.9009	26.149	37.4021	42.2772
		104.067	62.7585	279.271	212.46	46.7847	36.1243	44.325	27.5744	37.4701	48.1554
		104.734	63.7158	280.28	212.849	46.8017	39.1828	46.6803	27.9552	46.0899	48.8867
		108.593	64.5684	285.545	216.771	48.4148	40.0045	47.191	28.3451	46.5096	50.4912
		108.933	64.8802	285.927	225.113	50.705	40.1952	48.5314	29.6338	47.4959	51.0238
		109.833	66.5913	293.254	237.477	50.8435	42.2711	49.7776	30.195	48.1919	51.5237
		109.934	67.1504	301.27	240.563	50.8799	46.7167	51.4229	35.5091	49.398	53.4094
		110.845	68.6221	303.939	243.778	52.9187	46.9335	52.9041	35.6293	50.3157	53.4956
		111.634	69.2924	304.7	247.416	55.3632	49.1648	55.1707	36.2786	51.5188	55.6019
		112.205	70.3822	305.895	249.891	56.1873	49.4424	58.2134	37.3529	54.3186	56.7873
		114.395	70.651	314.335	251.122	56.6635	50.9686	60.1544	37.987	55.6602	58.2868
		114.886	73.2232	330.379	256.324	57.5258	52.3588	60.1695	38.1631	56.6355	65.1247
		115.617	76.4263	342.858	262.354	61.1468	52.5628	61.0969	38.8664	61.4121	66.2786
		115.964	76.495	371.583	270.161	64.1062	52.9278	61.2943	41.4803	61.7438	66.456
		118.39	76.5061	375.799	294.089	65.5984	53.2194	62.3006	41.4973	69.6275	67.6816
		119.279	78.1106	432.823	304.069	68.414	53.6845	62.8794	42.0658	70.9684	73.0448
		120.641	78.2721	464.871	364.149	69.3918	55.5175	64.1852	42.5857	74.8826	83.7471
		121.261	80.1166	477.168	537.987	69.8746	55.6371	64.4281	42.6221	76.4173	88.2814
		122.437	80.6613			70.8263	55.7276	64.931	43.8398	76.9524	95.0476
		125.27	82.1795	49.2653	51.115	72.5517	56.1685	65.4059	46.0456	89.0163	105.786
		126.302	83.2347	63.957	63.1711	73.2513	60.0924	65.4363	46.7883	105.073	111.306
		128.011	83.9507	110.811	72.5275	74.7672	60.1556	65.5802	46.8157	111.334	129.368
		128.173	86.7439	111.337	100.36	75.2106	61.2451	65.6185	46.9232
		129.415	89.83	111.985	120.26	75.6545	62.7501	65.8857	47.3271	19.1423	6.03378
		131.787	92.3774	115.876	134.372	76.7186	64.3224	66.1001	47.355	20.8707	7.20105
		132.622	94.4487	144.465	137.022	77.9374	65.2547	66.1499	48.4549	22.9751	7.48832
		134.192	94.8659	167.093	140.7	78.9475	66.3631	66.3084	48.5794	28.1641	8.62464
		137.814	96.0996	172.767	164.791	79.2201	67.6257	67.1641	50.9449	32.5715	10.879
		138.912	98.0638	182.411	171.69	79.3562	74.5304	67.4471	51.3682	35.0913	16.2459
		142.448	99.3557	197.843	176.248	84.0466	76.67	68.5798	51.6755	35.6488	16.9352
		146.478	100.255	199.356	179.37	85.8606	81.7746	68.9867	51.834	37.1774	22.0806
		151.555	103.447	273.512	235.194	92.1981	84.7923	69.6748	52.6005	37.7519	22.6211
		166.698	109.406	513.359	432.138	93.8555	93.0204	69.6839	53.2436	38.284	26.0008
		176.753	109.873			98.7948	99.1313	71.0954	53.7586	40.777	28.3087
		179.062	114.556			100.784	101.266	73.1967	54.1036	42.7314	29.4261
		183.569	116.329	42.6158	21.0032	107.791	110.822	73.9048	55.911	43.2835	30.3547
		188.168	119.612	45.273	21.3053	108.24	112.929	75.1778	57.2149	44.5838	30.478
		189.774	124.176	49.1332	22.6921	111.094	123.662	76.0353	57.6595	44.9378	30.8752
		193.407	126.128	50.4847	39.595	116.922	143.335	76.2199	58.2874	45.4346	31.3823
		193.944	127.578	60.7826	46.3119	145.504	150.571	79.5748	58.9871	50.0145	31.4655
		194.678	131.655	71.5768	56.2241	150.404	164.574	79.952	59.0849	50.3655	31.6654
		202.65	135.85	75.4456	58.9022			80.5119	60.8449	50.9844	32.0929
		204.588	145.12	76.2073	63.2881	17.1023	16.8035	81.3518	61.0496	52.4844	32.6401
		222.215	166.738	82.2958	65.2497	31.4254	27.7566	81.4138	61.8038	54.5967	33.1284
		264.802	190.342	83.6408	66.6403	38.8263	30.7598	81.6683	61.9527	57.5987	33.89
		296.273	199.126	85.4094	73.8973	42.4897	31.5159	83.0293	62.4173	59.8392	33.9416
				91.0782	85.5088	47.6477	36.3071	83.5012	63.3416	60.2018	34.9673
		20.7986	13.7574	93.5536	85.5271	48.2508	39.4269	87.4233	65.7436	60.9706	35.3141
		31.955	42.1705	94.1532	87.042	50.3528	39.8071	89.9759	67.1082	61.0052	36.046
		32.3394	44.3779	96.7783	89.4795	54.1194	42.0378	90.9373	67.5607	61.0684	38.6982
		40.4012	44.4943	100.157	89.6182	55.1579	44.3584	91.6023	67.9457	61.6842	39.3923
		49.1084	48.5579	102.718	92.076	56.7382	47.8026	91.6072	70.5797	61.8172	39.897
		50.35	50.0277	103.087	94.012	61.6593	51.5656	92.0068	71.062	62.342	40.1794
		53.3904	57.4174	109.233	98.1743	64.1154	52.6642	93.0988	73.1627	62.6881	41.2119
		54.5575	58.0071	112.053	98.2089	65.1217	53.5546	95.7959	74.3488	63.3787	42.1217
		65.2987	65.1091	112.663	103.176	66.0703	61.9435	99.0706	78.0031	63.8572	45.049
		78.8946	85.4683	117.742	103.993	71.4367	65.5377	99.3032	79.6653	64.9753	46.7003
		79.9368	87.2742	117.87	104.609	77.6028	72.6252	100.378	80.8247	65.1059	46.9256
		94.5579	167.824	120.135	104.964	81.2346	76.2078	100.775	84.3308	65.5511	47.502
		100.421	261.521	121.519	106.339	85.3535	79.9271	102.612	84.5962	65.9215	48.0674
				124.813	108.286	91.5051	85.1968	102.828	86.7492	66.6509	48.4233
		21.9548	0.312652	128.833	115.838	91.9357	106.963	104.124	86.8664	67.582	48.9535
		22.8692	0.360753	135.028	116.318	94.2387	108.655	107.039	90.8899	67.7162	49.4751
		30.7776	2.53195	137.028	116.548	127.25	117.247	107.812	90.9221	68.9272	50.295
		35.3187	6.45786	138.589	118.991	136.134	150.823	108.4	93.5925	71.835	51.07
		37.1092	7.58425	145.791	131.103			109.697	99.4854	71.911	51.7059
		42.5558	8.77704	146.996	138.883			112.027	101.061	75.6867	52.0751
		50.6632	10.2228	155.629	141.073			112.134	101.089	76.5868	53.6123
		50.7964	12.4824	160.753	146.51			115.951	105.73	77.7146	53.7768
		51.6051	13.6787	174.421	149.681			123.23	105.903	78.5916	53.9761
		52.4862	15.0397	186.971	154.833			129.036	108.36	79.5754	54.2026
		53.2838	16.5599	187.652	159.373			129.111	116.184	80.4797	54.3016
		59.8491	17.6722	188.441	161.477			133.686	123.498	80.9195	54.3471
		61.3167	18.6719	196.662	164.037			138.456	128.543	82.0193	54.6775
		61.75	20.0316	215.365	166.87			141.211	160.421	82.3375	54.7771
		65.4469	21.1353	226.143	180.294			163.469	193.024	85.2357	55.7361
		65.9324	22.1688	238.799	187.545					86.078	55.8047
		66.1122	22.8269	252.322	199.558					87.3881	57.6255
		69.1407	23.7615	261.586	206.106			28.5139	15.1109	87.6128	60.5485
		71.1384	26.5678	275.631	209.84			34.0102	15.6125	92.3043	62.6924
		72.5867	31.6283	281.424	214.504			37.9681	18.668	97.8067	64.416
		79.4081	31.7101	295.169	229.964			39.6025	28.503	97.9725	68.1267
		80.3363	32.0179	298.75	236.365			40.1011	29.6284	98.0399	68.898
		80.9665	33.7513	304.638	267.601			40.2554	30.1136	101.442	70.4127
		81.8501	34.7061	330.896	267.666			47.5943	30.9116	105.407	70.7048
		84.0524	35.8359	331.604	278.428			47.9526	33.5766	107.099	75.6855
		85.8432	38.5031	353.576	282.223			52.9448	39.8806	107.83	81.712
		87.0741	39.7695	388.86	307.416			55.6577	41.3668	130.977	89.7001
		87.891	41.1657	403.742	440.375			56.166	45.7255	134.002	91.8507
		90.2842	41.9504	447.268	480.989			67.2425	52.3223
		93.2096	43.2673					70.3854	53.2363	1.76244	17.0258
		93.5619	43.9121					70.8469	58.3415	2.76151	19.5972
		94.2765	44.5141	49.5863	58.3196			75.0211	63.1503	12.2886	21.6244
		94.7144	46.3237	65.4661	71.4722			83.4307	69.5388	27.4201	25.8435
		95.638	46.7767	71.2447	101.059			84.4729	81.4782	28.5145	28.8243
		100.541	47.7276	88.7263	140.941			85.8916	82.1693	29.0326	38.8051
		102.565	48.4793	208.577	144.185			93.5117	85.2995	29.2543	40.3556
		103.447	49.0111	211.204	144.327			94.2897	99.1216	31.1291	41.9407
		104.765	49.3694	216.008	162.562			122.349	148.277	32.4136	42.8019
		106.268	52.4421	352.104	243.218					38.1698	46.3772
		108.836	53.6849							40.0993	48.0388
		113.388	54.5759							41.4451	49.8019
		114.761	55.2339							43.9631	50.8271
		117.234	55.3778							44.9621	52.9102
		119.142	55.4934							45.9339	53.6226
		120.439	56.5851							47.0604	53.8448
		122.789	57.5055							49.5972	55.8175
		126.514	57.5586							53.0827	60.2382
		132.507	59.6958							57.886	60.5522
		133.127	60.2712							59.2185	61.0222
		134.769	65.4276							61.1935	61.2215
		136.27	69.1823							61.1996	62.9924
		138.154	70.0188							62.0875	68.6933
		138.692	75.1427							67.2716	76.0742
		139.464	76.5734							69.6912	79.9028
		140.883	77.8942							71.8266	86.3805
		142.401	78.1883							73.3837	93.0732
		149.719	78.5231							78.0625	93.6393
		154.381	82.7688							78.1227	101.254
		156.731	87.0441							91.7887	107.017
		158.234	87.8503							137.656	190.579
		159.517	92.6252
		160.851	94.315
		169.515	95.435
		172.419	98.9101
		173.205	99.3776
		174.758	105.344
		179.868	108.381
		187.94	118.661
		208.657	120.514
		218.773	141.602
		234.839	163.168
		29.0921	36.2589
		41.2119	43.3093
		51.2254	63.4599
		62.1888	69.9302

## Sheet: Fig. 7d
Asymmetry index of Dynein-mNeonGreen distribution in metaphase cells carrying both b-MT and m-MTs.
Data presented in Fig. 7d
Numbers represent the mean of each measurement.										all data points
		WT	Kip2-S63A	bfa1∆	bub2∆	bfa1∆ bub2∆				WT	Kip2-S63A	bfa1∆	bub2∆	bfa1∆ bub2∆
	biological replicates	0.544	-0.00753	0.05811	0.1179	0.02464				1	1	1	1	1
		0.4039	0.2045	0.1156	0.08239	-0.1702				1	1	1	1	1
technical replicates		0.3868	0.357	0.01832	0.01725	0.03777				1	1	1	1	1
		0.5529	0.06528			0.1097				1	1	1	1	1
		0.5461	0.1							1	1	1	1	1
		0.5027								1	1	1	1	1
		0.5326								1	1	1	0.973537	1
										1	1	1	0.920848	1
										1	1	1	0.783935	0.790829
										1	1	1	0.749268	0.77777
										1	1	1	0.697122	0.777749
										1	1	1	0.644968	0.763093
										1	1	1	0.637406	0.758465
										1	1	0.981419	0.633022	0.753927
										1	1	0.940564	0.611964	0.734296
										1	1	0.940365	0.605821	0.664536
										1	1	0.839956	0.571476	0.626179
										1	1	0.829972	0.568763	0.595831
										1	1	0.809138	0.546769	0.593235
										1	1	0.786353	0.529742	0.580646
										1	1	0.770984	0.519417	0.46608
										1	1	0.764856	0.49274	0.457257
										1	1	0.722238	0.476008	0.452397
										1	1	0.710703	0.475128	0.450383
										1	1	0.701178	0.445744	0.435382
										1	1	0.692221	0.443276	0.417315
										1	1	0.672734	0.438286	0.356586
										1	1	0.663292	0.418242	0.340053
										1	0.935922	0.631857	0.406183	0.295213
										1	0.926407	0.630831	0.370559	0.279217
										1	0.900676	0.630048	0.370283	0.266185
										1	0.826349	0.613192	0.368987	0.233472
										1	0.782759	0.594228	0.359203	0.229159
										1	0.755222	0.588395	0.356185	0.227801
										1	0.739894	0.555356	0.327443	0.214987
										1	0.735273	0.554396	0.326457	0.187543
										1	0.73129	0.537419	0.312775	0.182146
										1	0.729526	0.534518	0.303595	0.175402
										1	0.695675	0.530652	0.302395	0.166516
										1	0.678434	0.504597	0.300197	0.13729
										1	0.677803	0.480441	0.296858	0.122089
										1	0.646319	0.477774	0.293703	0.118184
										1	0.644988	0.470124	0.291556	0.0993478
										1	0.619032	0.435201	0.275728	0.0821956
										1	0.618769	0.419487	0.258132	0.0524077
										1	0.614996	0.418468	0.213143	0.0470404
										1	0.609941	0.416481	0.200688	0.0296434
										1	0.601795	0.409511	0.194453	0.024146
										1	0.592954	0.395495	0.186926	-0.0089391
										1	0.588929	0.392399	0.18585	-0.012117
										1	0.580063	0.38778	0.18293	-0.109618
										1	0.579619	0.38746	0.181666	-0.133329
										1	0.567381	0.385063	0.153729	-0.143993
										1	0.566201	0.383656	0.148963	-0.15094
										1	0.553951	0.373088	0.142376	-0.171438
										1	0.550302	0.368634	0.133559	-0.224899
										1	0.534652	0.345346	0.119921	-0.238281
										1	0.530449	0.322395	0.0991369	-0.238431
										1	0.524209	0.315059	0.0884093	-0.239768
										1	0.523986	0.314331	0.0787313	-0.240041
										1	0.506559	0.313107	0.0707689	-0.241224
										1	0.506204	0.288946	0.0633241	-0.25937
										1	0.502326	0.279224	0.0603078	-0.262752
										1	0.502106	0.261391	0.054725	-0.265946
										1	0.498676	0.261123	0.0539753	-0.293464
										1	0.497798	0.239142	0.0447991	-0.302096
										1	0.496415	0.235105	0.0408834	-0.354923
										1	0.491866	0.232988	0.0349088	-0.379789
										0.9364	0.486891	0.231064	0.0303752	-0.383324
										0.887022	0.467765	0.228641	0.0270574	-0.454767
										0.881929	0.463819	0.22108	0.0261833	-0.464575
										0.861605	0.458448	0.209281	0.022411	-0.465389
										0.845584	0.457694	0.206377	0.021148	-0.484297
										0.843523	0.456845	0.196774	0.00348216	-0.501867
										0.825855	0.450738	0.183511	-0.0168149	-0.517377
										0.816872	0.438515	0.177215	-0.0219941	-0.537369
										0.80551	0.430301	0.174065	-0.0246736	-0.69031
										0.799269	0.425489	0.153692	-0.0355646	-0.696516
										0.780261	0.422889	0.146107	-0.0376955	-0.739098
										0.751378	0.415197	0.140402	-0.0513758	-0.741475
										0.751256	0.410951	0.139236	-0.0574244	-0.762812
										0.747972	0.408845	0.135004	-0.060041	-0.765177
										0.74285	0.407508	0.127433	-0.0786574	-0.802009
										0.73733	0.404965	0.114408	-0.108777	-0.826348
										0.733026	0.403129	0.113281	-0.120451	-0.829584
										0.700579	0.392844	0.0995918	-0.12714	-0.900393
										0.691311	0.385807	0.0929061	-0.136154	-0.960874
										0.687843	0.385708	0.0894737	-0.137818	-1
										0.68191	0.385562	0.0706301	-0.174816	-1
										0.680086	0.384555	0.0641695	-0.179504	-1
										0.676215	0.382361	0.0615364	-0.184664	-1
										0.673494	0.381662	0.0552565	-0.21074	-1
										0.669654	0.375607	0.0532596	-0.226153	-1
										0.656581	0.373998	0.0521575	-0.228197	-1
										0.645507	0.359567	0.0521472	-0.268984
										0.640768	0.358712	0.0467504	-0.273758
										0.62337	0.35068	0.0418466	-0.291673
										0.618055	0.349305	0.0417522	-0.293871
										0.615273	0.347995	0.0165878	-0.339187
										0.597992	0.335983	0.00263283	-0.344394
										0.592366	0.321735	-0.00306028	-0.372682
										0.589239	0.301657	-0.0132971	-0.385847
										0.589215	0.297096	-0.024277	-0.42281
										0.565708	0.29509	-0.0301158	-0.438931
										0.558008	0.291581	-0.0376763	-0.48469
										0.547821	0.289239	-0.0395864	-0.487626
										0.545685	0.287854	-0.0484041	-0.489087
										0.515611	0.28512	-0.0775039	-0.4918
										0.512507	0.280771	-0.0943137	-0.495224
										0.508607	0.274638	-0.0968106	-0.540926
										0.494449	0.271379	-0.105802	-0.549435
										0.493649	0.269174	-0.109531	-0.554639
										0.49282	0.257938	-0.11632	-0.586925
										0.487175	0.256623	-0.118111	-0.589059
										0.487075	0.254649	-0.123333	-0.597752
										0.473958	0.250255	-0.14409	-0.628182
										0.471428	0.249107	-0.144971	-0.629123
										0.470043	0.241243	-0.158812	-0.630696
										0.449276	0.24105	-0.164041	-0.644038
										0.426496	0.229634	-0.168098	-0.663122
										0.42593	0.225515	-0.187737	-0.745828
										0.419894	0.219049	-0.223899	-0.747406
										0.419042	0.213597	-0.225449	-0.82437
										0.412383	0.208537	-0.23063	-0.932984
										0.411526	0.207084	-0.235976	-1
										0.405124	0.203643	-0.241303	-1
										0.396085	0.193208	-0.263903
										0.394452	0.192009	-0.266892
										0.392875	0.188275	-0.274998
										0.389983	0.18017	-0.30013
										0.388543	0.178676	-0.30238
										0.357374	0.175447	-0.321064
										0.346891	0.168243	-0.336175
										0.34296	0.154793	-0.35237
										0.342934	0.144274	-0.352633
										0.336963	0.122458	-0.366794
										0.328142	0.12242	-0.371619
										0.311878	0.113234	-0.381033
										0.291037	0.113042	-0.383499
										0.289609	0.103742	-0.396612
										0.284463	0.098951	-0.41172
										0.266085	0.09455	-0.421337
										0.264295	0.0904957	-0.428157
										0.241432	0.0887421	-0.429088
										0.241123	0.085784	-0.438786
										0.219633	0.0853808	-0.443998
										0.216498	0.0745941	-0.475287
										0.206239	0.0741225	-0.478377
										0.190529	0.0714103	-0.513778
										0.168268	0.0613636	-0.531723
										0.159732	0.0587738	-0.554713
										0.150492	0.0518287	-0.559003
										0.117871	0.041454	-0.55969
										0.0906945	0.0333235	-0.562743
										0.0904655	0.0278559	-0.590314
										0.0883346	0.025931	-0.594683
										0.0859649	0.00811676	-0.59863
										0.0850055	0.00607453	-0.618021
										0.0842397	0.00278528	-0.625637
										0.0716465	0.0026256	-0.633277
										0.0568181	0	-0.652985
										0.0373716	0	-0.654826
										0.0364745	0	-0.673787
										0	0	-0.689991
										-0.00295484	0	-0.708819
										-0.0220542	0	-0.71637
										-0.0285895	0	-0.738939
										-0.0476334	-0.0004272	-0.782901
										-0.0755877	-0.017462	-0.873718
										-0.0793453	-0.018542	-0.902183
										-0.0853184	-0.0485319	-0.926268
										-0.0894901	-0.066577	-0.969214
										-0.109154	-0.0667769	-0.977366
										-0.115467	-0.0689638	-0.993492
										-0.161072	-0.0807709	-1
										-0.163581	-0.0919222	-1
										-0.173913	-0.0941182	-1
										-0.177208	-0.0943525	-1
										-0.17976	-0.0958552	-1
										-0.213857	-0.0969741
										-0.217081	-0.0985405
										-0.219174	-0.0986731
										-0.225621	-0.0993459
										-0.229866	-0.10294
										-0.234726	-0.10756
										-0.276541	-0.122398
										-0.298361	-0.124481
										-0.319803	-0.124987
										-0.332464	-0.127657
										-0.3578	-0.129578
										-0.501446	-0.133185
										-0.504811	-0.13572
										-0.508959	-0.139388
										-0.589042	-0.142903
										-0.675132	-0.147387
										-0.682372	-0.153329
										-1	-0.177386
										-1	-0.179747
										-1	-0.181883
										-1	-0.183168
											-0.186437
											-0.190684
											-0.198338
											-0.207805
											-0.208502
											-0.213039
											-0.214902
											-0.218371
											-0.220498
											-0.236646
											-0.237863
											-0.243014
											-0.247404
											-0.271197
											-0.287037
											-0.287748
											-0.289328
											-0.294475
											-0.296355
											-0.300671
											-0.303111
											-0.324429
											-0.325579
											-0.326464
											-0.33181
											-0.348074
											-0.363322
											-0.367296
											-0.384011
											-0.384339
											-0.412426
											-0.419461
											-0.439666
											-0.439708
											-0.454671
											-0.455463
											-0.455554
											-0.486947
											-0.498635
											-0.520781
											-0.574743
											-0.612393
											-0.618178
											-0.665195
											-0.668129
											-0.680631
											-0.712129
											-0.714316
											-0.716724
											-0.72408
											-0.731206
											-0.819123
											-0.874029
											-0.877947
											-1
											-1
											-1
											-1
											-1
											-1
											-1
											-1
											-1
											-1
											-1
											-1
											-1
											-1
											-1
											-1
											-1
											-1
											-1
											-1
											-1
											-1
											-1
											-1

## Sheet: Fig. 7b, and S9b
Percentage of metaphase SPBs emanating detectable aMTs (%).
Data presented in Fig. S9b
	WT		Kip2-S63A		bfa1∆		bub2∆		bfa1∆ bub2∆
	b-SPB	m-SPB	b-SPB	m-SPB	b-SPB	m-SPB	b-SPB	m-SPB	b-SPB	m-SPB
Biological replicates	100	5.98	100	6.29	69.08	10.98	91.69	6.64	86.64	22.81
	100	10.18	100	12.59	89.91	13.6	87.27	7.87	79.48	18.79
	100	1.78	100	6.21	86.64	11.64	80.29	7.83	88.14	18.64
3D maximum length (µm) of metaphase astral microtubules over the recording time (85.6 s).
Data presented in Fig. 7b
Maximum length (µm)
WT		Kip2-S63A		bfa1∆		bub2∆		bfa1∆ bub2∆
b-MT	m-MT	b-MT	m-MT	b-MT	m-MT	b-MT	m-MT	b-MT	m-MT
1.418	2.8213	2.2924	0.76198	1.9792	1.271	1.5807	1.5013	2.1475	1.217
1.2857	0.69065	1.8798	2.8117	1.0352	1.5801	3.1464	1.4649	2.7802	2.2225
2.241	1.2531	3.548	2.397	2.044	2.2372	3.9295	2.6939	0.93757	1.4526
2.6652	2.4536	2.3598	2.397	0.83286	1.5842	2.2773	2.6283	1.8048	2.1127
1.207	2.3774	2.0411	2.8617	2.7635	3.0138	1.7323	0.81208	2.0836	1.1099
1.4785	2.0592	2.1531	3.1167	2.524	1.753	2.782	1.9514	1.5137	1.033
1.7221	1.6263	1.6477	3.0081	0.93757	1.3455	2.3153	1.338	1.6411	1.013
1.632	2.4259	3.0887	2.8581	3.0276	1.6164	2.4213	2.1958	1.7547	2.1866
2.3969	1.5324	2.8161	2.7137	2.3236	0.75233	1.7296	1.97	2.2626	1.8751
2.5346	2.47	2.0233	1.6711	2.3277	0.88772	1.4046	2.7952	1.6487	1.2013
1.5444	0.79039	3.0897	1.6671	2.5861	2.3462	2.4425	2.0451	0.69865	1.1829
1.1415	2.4467	3.2665	3.1679	1.7129	0.96083	2.6318	1.6421	1.2869	0.80921
1.6408	1.0555	2.0055	3.0704	1.4877	0.68466	1.9946	1.3376	2.658	1.7431
1.9448	2.3004	1.8348	3.8968	1.9003	2.5353	1.4151	1.3725	1.6523	3.2904
0.93521	2.252	1.5852	2.1112	1.7694	1.2518	1.9945	1.8132	1.5019	1.9873
2.0577	1.3019	3.9376	1.4478	1.8152	3.8435	1.3869	2.2896	1.8508	3.1104
1.5191	1.3094	2.1426	2.3358	2.4319	2.0441	2.6241	2.8282	1.1148	1.6538
2.97	3.2737	1.1636	2.9032	2.2115	0.90592	1.4994	0.94276	2.6229	1.7396
1.5201	2.9115	2.2423	1.2862	1.2733	1.8299	1.5429	2.8282	1.6827	3.3674
1.9097	1.9588	3.1696	1.0514	1.4877	0.68469	1.2362	1.1179	1.9044	0.74332
1.836	0.82352	2.1026	2.669	1.2755	2.181	1.9053	2.1602	1.4378	1.7617
1.7973	2.7073	3.0009	2.1686	1.8774	1.5011	2.0142	1.4559	3.3032	2.8887
2.0624	1.7118	3.4347	2.7301	1.6854	1.2826	1.1514	1.1542	1.6172	2.6203
1.3001	2.2474	2.054	3.063	2.6289	3.3704	2.0433	1.9057	1.3642	1.742
1.6358	3.1616	3.2925	2.1957	2.5319	1.5578	1.1963	1.824	1.6324	2.2052
2.7252	0.95772	2.7629	2.4816	1.4002	1.4742	1.9373	2.1293	2.866	0.90169
3.9553	1.7203	3.2474	1.3127	1.2879	0.99788	2.1932	1.2036	0.7668	2.2252
2.0123	1.2183	1.0345	1.9087	1.5267	3.2066	1.731	1.3611	2.1748	2.7425
1.5356	1.0846	2.054	3.2253	0.68192	1.3577	2.3636	1.4425	1.6804	1.7232
2.4984	0.84757	1.5117	3.9671	3.3543	1.7184	2.739	2.0423	3.0099	0.74664
1.3592	1.4529	1.7609	1.9419	1.6077	2.2134	2.0198	1.0723	2.5162	2.4795
1.7476	1.098	2.1413	2.8774	3.2603	3.4807	1.7524	0.86162	1.9772	2.4251
1.9899	1.8507	2.2203	1.3351	2.3665	1.1082	1.6537	2.2278	1.1985	1.3294
1.5857	0.839	1.8888	1.531	2.0395	2.3323	1.598	1.4246	1.9391	0.86637
2.5225	1.6789	2.5964	2.7785	1.3625	1.5348	2.1098	1.8312	1.2961	0.74084
1.7216	2.0234	2.6773	3.4195	1.0879	1.5399	0.70254	1.0581	0.78598	2.5282
2.7921	0.96557	2.9446	2.0012	1.304	2.9521	2.1301	2.0241	1.2946	1.3464
1.9952	1.3153	0.71199	1.5682	2.3731	1.5684	2.7545	1.4963	2.7231	1.0493
1.933	2.5013	2.3128	3.6047	3.4099	2.7772	2.6801	1.8562	2.3697	2.2199
1.209	1.5139	2.2772	1.8535	2.3099	2.5353	2.0131	1.8586	3.3422	1.0767
1.991	1.2751	2.344	2.8322	1.2746	3.4239	1.0783	1.7919	1.1157	2.0595
1.3848	1.4228	2.9539	4.1238	1.9002	1.3142	2.1943	1.4436	2.2681	1.7131
2.0261	1.3389	2.3099	3.0442	2.4168	3.1922	3.2403	1.6543	1.5952	1.9834
1.9676	1.4484	0.73558	2.1489	1.2522	1.0769	2.4457	0.77359	1.5663	2.1576
2.1903	1.9523	2.3538	1.4871	2.6639	1.92	1.5338	2.5919	1.8004	1.1509
2.954	1.1206	1.8049	3.5421	2.0555	1.8815	2.1475	1.7667	0.9734	3.0248
2.5364	1.7609	3.4349	2.9482	1.5052	2.3493	2.3774	1.4643	1.7143	2.5382
2.6486	1.4201	2.1962	3.0609	3.2071	2.7578	1.6143	1.6213	2.3388	1.9974
2.5931	1.1949	2.7879	2.2153	1.1398	1.0291	1.3954	0.83585	2.3206	1.9426
2.2769	1.7215	2.4557	1.9096	0.70675	2.1736	1.3753	1.7462	2.3364	2.1433
2.0701	1.6518	2.3073	2.5199	0.96444	2.9661	3.1244	2.7428	1.9768	2.7723
1.7387	1.002	2.6577	3.1781	2.7027	0.89626	1.2362	1.6829	1.6802	0.77678
1.7793	1.8958	2.5213	2.5893	1.714	2.7648	1.2916	0.93338	2.3039	2.0672
0.74255	1.1946	3.2392	2.3155	1.2919	1.352	2.1809	1.1984	2.6819	1.7147
2.2493	3.3831	1.9601	2.5507	1.51	2.0365	1.9728	1.873	2.1804	2.1317
1.2967	1.5391	2.4254	3.5287	1.115	1.6929	2.1226	1.4772	1.7412	1.7829
1.6484	1.4874	1.3213	2.5931	1.5504	1.7388	2.3951	0.92985	1.7138	1.9296
1.5266	0.78671	1.8144	2.1311	1.5384	2.7985	3.0373	1.1042	1.5169	1.7294
1.7507	1.6444	1.751	1.5942	1.6762	0.95295	1.5128	1.2299	0.93729	1.729
2.4352	1.6642	1.2475	2.7735	2.9158	1.6087	2.629	1.824	1.2693	2.075
1.3061	1.761	1.8005	2.7408	2.0206	1.7006	2.5573	2.2855	1.8944	2.2313
1.3535	1.8795	2.3632	2.2115	3.6388	1.7501	1.7845	0.96079	0.86034	0.87438
1.1596	2.3458	2.6416	2.0545	0.7209	1.6458	2.7027	2.1148	2.514	1.9837
1.7906	1.2585	2.6435	2.5892	2.7543	1.389	1.4544	1.7032	0.96813	2.1631
3.4126	2.0449	1.4724	3.3226	1.453	1.6895	1.2839	1.4665	2.015	1.8081
1.6962	2.2336	1.8125	0.82445	1.6984	1.9679	1.6927	1.0873	1.5936	1.9537
1.2092	2.3804	2.4963	2.1536	1.6974	2.7985	2.2671	1.1771	2.0982	1.75
1.609	2.3624	0.82655	3.2838	1.8561	2.3564	1.7493	2.0798	1.1426	1.6123
1.7827	2.0405	2.83	1.9314	1.1858	0.95296	1.9821	3.047	3.8288	0.86076
2.9923	1.3718	2.7384	2.3876	2.4563	2.2009	0.81422	0.76534	1.3897	3.0989
2.4338	0.82797	1.9372	2.5521	3.6388	2.3848	0.93822	1.537	1.1886	1.969
1.8824	1.1162	1.8076	2.874	0.72089	2.4656	2.8354	1.8278	1.7502	2.5274
2.5336	1.0781	3.3215	1.7587	1.4916	0.94379	1.942	2.0723	1.4226	2.6652
1.7505	2.8641	2.4317	1.867	1.7577	1.8766	1.7355	1.224	0.70716	1.5612
2.0203	1.214	2.9335	2.3674	1.7253	1.2823	1.4179	1.3734	2.4465	1.1782
2.1054	2.0177	2.8573	3.0762	2.6085	1.675	2.6287	1.5814	1.3703	2.3972
1.4843	1.7175	0.95918	2.5553	1.529	3.094	1.7156	1.3619	2.3339	2.959
1.3416	1.0369	2.786	2.423	1.097	1.9154	1.046	2.4637	2.5022	1.9798
1.9775	1.669	2.3128	1.7888	2.0748	2.0293	2.2071	1.5643	2.8518	0.94822
2.9764	2.9629	2.3917	1.9509	2.5553	2.962	1.4737	0.76872	1.0184	1.1428
1.272	1.2253	2.4386	2.3518	0.94173	0.97153	2.2071	2.7012	2.5311	3.2909
1.8541	1.8103	1.123	2.7165	2.2192	2.376	2.0478	2.8442	3.3007	2.471
1.8023	1.5919	1.1909	3.0218	2.2623	1.4005	1.7387	1.7135	2.5728	1.3669
1.7243	2.1603	3.2823	2.8437	2.2963	2.3834	3.6502	1.6672	2.1819	1.2002
1.1776	1.0534	1.1638	3.1448	2.7235	1.4775	1.4807	1.9818	2.4891	2.9473
3.6627	1.0616	3.3443	2.2185	1.2136	3.0149	1.8796	0.90516	1.8297	3.1266
2.1829	2.2403	0.79139	1.8535	2.4931	1.5578	1.093	1.5849	2.1713	2.3576
1.8979	1.841	0.71852	3.6275	1.6068	1.3128	1.5821	2.0572	1.8004	1.5444
0.92317	1.4091	2.6418	1.4429	0.88852	1.753	1.6625	1.5849	2.0069	2.7467
1.8493	1.2522	2.7461	1.5974	2.7728	2.9217	0.92827	1.2983	0.96992	1.709
2.357	2.1704	2.3715	2.0821	2.8432	1.5403	1.7314	1.0578	1.2447	2.1947
1.3848	2.8713	0.78139	2.5106	1.4002	1.5464	1.5636	2.2658	1.2949	1.85
2.5364	1.3445	1.945	2.2506	1.9103	1.2825	2.1295	1.4304	0.73522	1.9974
1.9449	2.1332	2.5421	2.9611	1.099	2.2805	1.9122	1.7093	2.1243	1.7031
2.5888	1.9729	1.7973	2.0436	2.5318	1.857	1.5208	1.6886	0.89275	2.1822
1.9975	3.7881	2.4809	3.2838	1.6076	2.4713	2.0478	1.2598	1.2755	1.9343
3.0778	1.7049	2.3099	2.7283	1.3291	2.1393	2.1015	1.3522	2.6002	2.2275
1.7021	3.2732	2.4963	3.8093	2.0748	1.1327	1.3974	1.3932	1.438	2.6904
2.9322	2.4548	2.9093	1.8904	1.8913	1.2373	1.4498	1.7807	1.136	1.8608
1.6986	1.2396	1.4724	2.1112	1.7653	1.713	1.4544	1.425	1.2608	2.1886
3.8301	2.2286	2.4482	2.8591	1.2918	2.8584	1.2211	1.7094	2.6673	1.4534
2.97	1.6073	1.8687	2.668	2.0116	1.1607	1.3451	1.4435	2.9062	1.3568
2.4548	1.793	2.8927	2.5971	2.1635	2.3391	1.3956	0.70452	2.0795	1.3258
3.1243	1.4554	3.0762	2.1489	1.7733	2.3104	1.6009	0.75265	0.90958	1.4388
1.8725	2.1227	1.9344	1.867	1.5936	1.6326	1.0583	1.2983	1.4504	1.5506
2.2187	3.1054	1.4848	2.9257	1.9043	1.3847	2.273	1.764	1.5495	1.158
2.3024	1.099	2.5225	2.5521	1.4349	1.6658	1.3552	1.4497	1.9389	2.3609
1.9738	1.9523	3.0099	1.5912	1.642	1.4267	1.5565	1.2323	2.4905	1.3518
2.3716	1.6518	2.2925	2.4571	1.0786	1.857	1.3753	1.8278	1.2991	1.1781
2.5745		1.2106	0.82656	1.7879	1.2781	1.2323	1.6852	2.8567	1.1434
		3.0991	1.957	1.8874	2.2456	2.0544	1.2458	3.4066	1.6977
		3.548	2.0545	1.9013	2.6712	1.7905	0.99067	2.3379	3.1432
		1.612	2.3155	1.4406	1.3699	1.3846	0.99997	2.5829	1.6927
		2.3025		1.1094	1.1116	1.9136	1.6591	3.8694	2.173
		2.1003		2.8072	1.8665	1.716	1.5383	2.3512	2.3413
				1.2992	1.6345	1.3359	1.5274	1.1611	0.9179
				2.851	1.8588	1.8738	1.2301	2.4855	2.0522
				1.8968	2.0398	1.9493	1.7397	2.2681	1.2479
				2.2733	1.8114	0.68674	1.7268	1.6104	1.5256
				1.8665	1.7994	2.0759	1.2968	2.5445	1.9122
				1.0996	1.2141	1.7059	1.8201	3.3524	1.4971
				1.1152	1.3625	1.2031	1.9019	2.0603	2.8249
				1.461	1.8574	1.5429	1.3359	1.785	2.4937
				1.0635	2.6062	1.6212	1.8173	0.97732	1.6975
				2.0626	1.6721	1.8095	1.7252	0.79318	2.1576
				1.4004	1.4864	1.5047	1.7489	1.2404	1.8412
				2.0033	1.6076	1.4043	2.0236	2.4464	1.5943
				0.96312	1.3697	1.6239	0.84988	1.3723	2.2306
				2.0613	2.1122	1.3514	1.2293	1.2216	2.8778
				1.2208	0.79348		1.9059	1.5137	2.2721
				0.95291	1.6853		1.29	1.477	2.0806
				1.2919	0.74401		1.8988	1.5439	1.1218
				1.2009	1.6146		1.818	1.295	2.1013
				1.1866	2.3944		1.8085	1.1673	2.1625
				0.95348	1.3301		0.89866	1.8892	2.6049
				1.5012	0.90252		1.7845	1.6132	1.6075
				1.846	0.72561			1.2937	1.8927
				1.1588	0.85248			1.158	1.1925
				2.2084	2.387			1.6035	1.4799
				1.0045	2.0369			1.554	2.1127
				1.7131				1.298	1.2853
				1.299				1.2619	1.8677
				1.8806				1.5109	1.7046
				1.4112				1.623	1.8182
				1.0489				1.2835	1.3856
				1.6571				1.7398	1.9623
								0.86693	1.6863
								1.0099	1.3527
								1.4861	1.4075
								1.672	1.3023
								1.5812	2.3084
								2.2871	2.1146
								1.0182	1.5506
								0.72701	1.835
								1.3285	1.4862
								1.2648	1.7159
								1.563	1.2265
								1.5408	1.1389
								1.2196	1.8899
								1.4926	1.2443
								1.8298	1.5343
								1.4729	1.3673
								1.1415	1.6264
								2.0995	1.7075
								1.749	1.3101
								1.845	1.3263
								1.3118	1.4723
								1.6048	1.5224
								1.6111	1.4068
								1.9224	1.8841
								1.2496	2.0995
								1.735	1.749
								1.0634	1.3118
								1.4774	2.1329
								1.2858	1.7351
								1.276	2.1311
								1.589	1.0317
								1.4525	1.5682
								2.2256	1.649
								2.8498	1.9066
								1.8724	1.5248
								1.1922	0.70189
								1.4376	1.5139
								1.617	1.9687
								1.5189	1.3266
								1.7139	1.2785
								1.7483	1.5189
								1.4886	1.9236
								2.2052	1.5662
								1.3257	1.2853
								1.3785	1.4692
								0.98411	1.9079
								1.123	1.5313
								0.87491	1.5839
									1.9162
									2.0601
									1.3688

## Sheet: Fig 1-S1
Normalized intensity (%) of Kip3-3xsfGFP or Kip2-3xsfGFP on microtubule plus-ends as a function of microtubule length (µm).
Data presented in Figure 1-figure supplementary 1
	Kip3-3xsfGFP		Kip2-3xsfGFP
	b-MT length (µm)	Normalized GFP intensity (%)	b-MT length (µm)	Normalized GFP intensity (%)
NO. 1	0.538	65.6364	0.508	104.87
NO. 2	0.661	42.4367	0.524	61.4265
NO. 3	0.689	32.7271	0.599	80.3012
NO. 4	0.696	19.1327	0.601	97.7241
NO. 5	0.72	79.4055	0.634	123.374
NO. 6	0.734	50.6456	0.662	79.2044
NO. 7	0.787	55.9092	0.721	87.821
NO. 8	0.805	43.4283	0.723	194.786
NO. 9	0.832	41.913	0.743	66.8947
NO. 10	0.837	27.74	0.75	109.421
NO. 11	0.861	31.1027	0.85	146.444
NO. 12	0.863	73.2288	0.859	85.4068
NO. 13	0.866	39.4303	0.867	54.0178
NO. 14	0.866	36.7408	0.867	67.9714
NO. 15	0.869	33.9009	0.88	147.872
NO. 16	0.877	91.872	0.906	65.4211
NO. 17	0.896	73.3822	0.913	160.22
NO. 18	0.908	55.9193	0.913	62.2568
NO. 19	0.915	29.2466	0.918	102.233
NO. 20	0.924	126.015	0.92	74.6985
NO. 21	0.934	28.7034	0.921	133.53
NO. 22	0.936	35.3029	0.953	59.1017
NO. 23	0.943	45.9985	0.958	96.5637
NO. 24	0.953	77.7547	0.976	176.742
NO. 25	0.984	169.731	0.993	128.899
NO. 26	0.987	75.1499	0.995	68.5111
NO. 27	1.002	73.3639	0.999	74.7695
NO. 28	1.003	15.6248	1.017	95.8996
NO. 29	1.005	140.545	1.023	66.8387
NO. 30	1.02	65.8115	1.029	86.1193
NO. 31	1.027	43.5025	1.034	114.659
NO. 32	1.028	73.7379	1.054	89.9494
NO. 33	1.059	81.0384	1.066	40.2329
NO. 34	1.063	87.3983	1.073	38.0685
NO. 35	1.065	53.8932	1.076	70.1233
NO. 36	1.067	23.2889	1.077	127.829
NO. 37	1.083	46.1498	1.081	128.507
NO. 38	1.102	37.8486	1.121	150.932
NO. 39	1.129	45.093	1.123	158.039
NO. 40	1.132	40.9978	1.128	98.3857
NO. 41	1.14	80.5279	1.136	60.4666
NO. 42	1.144	45.1979	1.136	103.67
NO. 43	1.156	63.6248	1.136	82.276
NO. 44	1.161	39.6748	1.14	66.3859
NO. 45	1.163	29.0081	1.144	232.75
NO. 46	1.174	114.617	1.149	112.45
NO. 47	1.197	49.4977	1.155	108.503
NO. 48	1.199	81.4089	1.157	99.4741
NO. 49	1.201	51.705	1.172	70.9135
NO. 50	1.203	133.102	1.195	119.773
NO. 51	1.207	56.8499	1.202	122.38
NO. 52	1.208	62.5899	1.22	82.7337
NO. 53	1.208	84.0306	1.224	102.939
NO. 54	1.209	52.1638	1.231	68.6422
NO. 55	1.225	85.8197	1.234	90.0864
NO. 56	1.23	71.2934	1.244	71.5092
NO. 57	1.23	22.5386	1.245	157.651
NO. 58	1.238	113.47	1.255	102.508
NO. 59	1.238	63.248	1.266	108.243
NO. 60	1.24	72.3463	1.268	93.8447
NO. 61	1.241	70.0397	1.268	95.994
NO. 62	1.254	141.506	1.283	72.697
NO. 63	1.267	121.064	1.283	113.521
NO. 64	1.268	85.8197	1.293	138.549
NO. 65	1.273	40.2716	1.297	63.849
NO. 66	1.276	149.757	1.302	59.3247
NO. 67	1.287	101.365	1.315	66.0067
NO. 68	1.301	93.8961	1.327	91.7973
NO. 69	1.302	68.8558	1.354	49.0609
NO. 70	1.31	142.981	1.355	118.043
NO. 71	1.313	117.24	1.39	82.392
NO. 72	1.316	46.2423	1.391	55.2583
NO. 73	1.325	55.5963	1.401	73.7738
NO. 74	1.328	178.745	1.41	71.3797
NO. 75	1.338	81.0475	1.414	76.6023
NO. 76	1.34	44.8837	1.422	95.5488
NO. 77	1.345	86.4481	1.424	81.5926
NO. 78	1.348	53.64	1.427	85.0852
NO. 79	1.356	103.983	1.434	87.1811
NO. 80	1.362	60.5211	1.443	125.779
NO. 81	1.381	90.3405	1.445	82.8473
NO. 82	1.386	49.2917	1.449	96.8453
NO. 83	1.391	68.9197	1.455	46.432
NO. 84	1.396	110.11	1.457	60.7966
NO. 85	1.396	45.258	1.463	56.0811
NO. 86	1.401	153.312	1.475	133.181
NO. 87	1.402	96.0748	1.487	87.3532
NO. 88	1.403	59.4164	1.487	154.888
NO. 89	1.415	72.1694	1.488	86.8311
NO. 90	1.417	54.455	1.488	133.761
NO. 91	1.418	75.3221	1.492	119.912
NO. 92	1.424	54.924	1.493	91.2459
NO. 93	1.427	96.6334	1.495	173.551
NO. 94	1.428	87.6748	1.501	64.3769
NO. 95	1.434	120.031	1.505	115.93
NO. 96	1.447	12.2145	1.509	45.6668
NO. 97	1.45	75.8705	1.509	125.613
NO. 98	1.461	115.057	1.509	161.705
NO. 99	1.497	136.222	1.524	84.8889
NO. 100	1.499	137.732	1.534	106.06
NO. 101	1.506	117.755	1.535	86.6974
NO. 102	1.507	61.2306	1.535	107.149
NO. 103	1.511	140.752	1.537	119.775
NO. 104	1.511	86.0767	1.542	68.2613
NO. 105	1.52	110.879	1.55	98.6855
NO. 106	1.521	57.3909	1.552	140.796
NO. 107	1.526	58.399	1.561	92.2651
NO. 108	1.526	54.303	1.565	88.7064
NO. 109	1.532	127.91	1.572	84.1505
NO. 110	1.55	62.9286	1.572	32.769
NO. 111	1.554	91.9584	1.578	104.643
NO. 112	1.556	127.316	1.584	128.77
NO. 113	1.579	90.7266	1.584	103.242
NO. 114	1.585	203.486	1.588	114.75
NO. 115	1.625	123.975	1.603	165.545
NO. 116	1.626	66.9404	1.608	105.531
NO. 117	1.644	231.433	1.616	88.8602
NO. 118	1.68	109.657	1.618	68.6974
NO. 119	1.695	69.9695	1.626	82.6327
NO. 120	1.698	43.8226	1.667	116.463
NO. 121	1.726	163.762	1.688	70.0774
NO. 122	1.729	81.1783	1.699	137.125
NO. 123	1.739	48.5209	1.705	116.701
NO. 124	1.743	119.09	1.707	86.213
NO. 125	1.757	129.382	1.712	124.423
NO. 126	1.762	163.263	1.722	66.3601
NO. 127	1.824	127.948	1.73	116.899
NO. 128	1.831	71.2399	1.731	93.1906
NO. 129	1.835	88.7048	1.74	160.203
NO. 130	1.838	91.926	1.75	173.164
NO. 131	1.841	42.9856	1.761	55.9441
NO. 132	1.88	123.577	1.778	154.555
NO. 133	1.886	200.088	1.779	145.301
NO. 134	1.894	114.82	1.786	52.7906
NO. 135	1.917	148.706	1.818	100.438
NO. 136	1.951	134.945	1.826	49.6715
NO. 137	1.973	126.868	1.828	103.059
NO. 138	1.993	208.382	1.839	158.547
NO. 139	2.008	60.9534	1.849	109.173
NO. 140	2.009	190.79	1.856	108.364
NO. 141	2.012	180.586	1.874	74.2625
NO. 142	2.028	118.316	1.883	91.3937
NO. 143	2.028	150.958	1.883	77.2797
NO. 144	2.048	145.797	1.888	117.487
NO. 145	2.059	91.2341	1.895	84.8897
NO. 146	2.062	139.869	1.896	82.1005
NO. 147	2.089	73.8233	1.899	108.026
NO. 148	2.099	236.581	1.919	61.4908
NO. 149	2.123	112.333	1.935	53.9568
NO. 150	2.131	150.32	1.938	104.222
NO. 151	2.137	257.88	1.964	42.3471
NO. 152	2.159	155.097	1.971	208.614
NO. 153	2.167	128.846	1.972	108.68
NO. 154	2.168	194.478	1.979	79.2938
NO. 155	2.171	124.629	1.988	141.046
NO. 156	2.171	221.389	1.988	67.7918
NO. 157	2.173	81.3185	2.003	110.957
NO. 158	2.174	168.495	2.003	126.02
NO. 159	2.177	163.03	2.01	78.2429
NO. 160	2.207	185.413	2.022	129.793
NO. 161	2.213	69.6922	2.046	85.4311
NO. 162	2.214	88.1229	2.064	160.475
NO. 163	2.218	85.4201	2.076	102.629
NO. 164	2.235	156.397	2.082	94.1312
NO. 165	2.238	150.289	2.096	168.631
NO. 166	2.28	147.251	2.143	133.671
NO. 167	2.31	138.046	2.155	111.209
NO. 168	2.339	109.98	2.17	87.7182
NO. 169	2.378	121.087	2.186	85.908
NO. 170	2.378	162.652	2.202	195.594
NO. 171	2.403	156.984	2.255	99.5008
NO. 172	2.41	213.478	2.263	93.2942
NO. 173	2.45	115.322	2.263	121.783
NO. 174	2.467	118.407	2.266	71.7773
NO. 175	2.497	240.95	2.289	129.684
NO. 176	2.512	134.225	2.289	100.97
NO. 177	2.673	204.782	2.36	135.157
NO. 178	2.778	208.576	2.36	66.1545
NO. 179	2.919	90.3123	2.367	134.941
NO. 180	2.935	94.9713	2.378	182.518
NO. 181	3.033	132.579	2.389	99.9828
NO. 182	3.052	85.6218	2.427	86.2814
NO. 183	3.084	206.047	2.43	91.8357
NO. 184			2.499	112.277
NO. 185			2.503	42.0949
NO. 186			2.515	115.692
NO. 187			2.54	98.4825
NO. 188			2.571	97.5444
NO. 189			2.6	64.6635
NO. 190			2.643	94.3041
NO. 191			2.694	75.4228
NO. 192			2.701	72.3812
NO. 193			2.702	134.877
NO. 194			2.723	64.3836
NO. 195			2.746	124.624
NO. 196			2.821	107.049
NO. 197			2.985	74.1722
NO. 198			2.993	196.974
NO. 199			3.003	108.323
NO. 200			3.033	80.6395

## Sheet: Fig 2-S1bd
Measurements of kinesin movement speeds, as well as the speeds of b-MT growth and shrinkage in living cells at 25 ℃.
Data presented in Figure 2-figure supplementary 1bd
	Kinesin movement speed (µm min-1, 2D)					b-MT growth and shrinkage speed (µm min-1, 3D)
	Kip3	Kip2	Kip2-S63A			Growth	Shrinkage
	1.18554	4.75531	3.40291			0.70319	2.40082
	1.50213	4.82855	3.45788			0.718079	2.40873
	1.71995	4.90903	3.4657			0.605923	1.65259
	1.99655	4.91596	3.79601			0.429772	2.66204
	2.0988	5.06869	3.87961			0.226944	1.75597
	2.20499	5.21971	3.92384			2.04994	0.379553
	3.21218	5.25389	4.01751			2.74422	0.742095
	5.40604	5.25401	4.06419			1.14433	1.65567
	5.45373	5.34007	4.08366			0.678233	0.823391
	5.5483	5.43052	4.31708			0.470092	1.97245
		5.65982	4.4543			0.558933	1.65111
		5.75347	4.46996			0.764029	2.74822
		5.77	4.5454			0.729213	2.13968
		5.79034	4.5974			1.26422	0.416885
		5.921	4.66669			1.45083	0.250285
		6.06327	4.89704			1.05249	3.26431
		6.24892	4.99656			0.277516	4.96555
		6.43668	5.05496			0.895978	1.63326
		6.47821	5.14865			1.0819	2.76294
		6.50712	5.15297			1.50461	0.300729
		6.50738	5.26738			1.05817	1.25343
		6.59316	5.27051			0.725551	2.69899
		6.67766	5.29611			1.70514	0.438554
		6.77546	5.31155			0.898533	0.194723
		6.83935	5.36043			1.06626	1.88426
		6.87345	5.37462			2.12671	2.33246
		7.04034	5.39487			1.70072	2.27362
		7.102	5.40197			0.931221	1.35005
		7.31418	5.51127			1.15673	2.53893
		7.51974	5.5601			2.39535	2.50283
		8.27869	5.56264			1.41457	2.19412
		8.47598	5.6684			1.1565	0.490066
		8.52397	5.6684			1.01149	2.26069
		0.986365	5.69997			1.31634	1.09207
		1.47807	5.71926			1.80385	2.34998
		4.80157	5.76314			3.28578	1.72559
		5.98275	5.77596			1.25283	0.0476346
		6.31957	5.8404			1.84705	1.69104
		6.70797	5.92193			3.09945	2.20446
		6.72771	5.93462			0.843352	0.233948
		6.87586	6.0086			0.949321	0.88396
		7.69627	6.14735			0.113757	3.78084
		7.77631	6.20023			2.08549	6.87551
		8.36076	6.24205			0.711651	1.10591
		9.6871	6.27943			0.786124	1.03949
		10.8335	6.2844			0.620641	0.67943
		2.74003	6.48786			1.49778	1.22746
		3.19243	6.52077			0.745259	4.50385
		3.22456	6.52949			0.953436	2.8915
		3.6736	6.55967			0.42587	2.05317
		3.6736	6.63913			0.122152	2.8263
		3.76564	6.706			0.693616	1.52983
		3.76564	7.12019			0.729162	1.64256
		3.83226	7.19081			0.612331	1.42494
		3.83226	7.43021			1.12885	2.15482
		3.94122	7.77771			1.81245	0.0523039
		3.94122	7.96382			2.61083	2.20248
		3.94639	8.01155			1.37952	2.61337
		4.06654	8.07026			1.86182	2.88472
		4.06654	8.10516			1.06275	0.229799
		4.13992	8.19674			1.41724	1.24319
		4.34654	8.28064			2.39132	2.36031
		4.51997	8.39198			2.77975	0.0851859
		4.51997	8.63134			1.16662	0.486108
		4.62959	11.2175			0.319387	2.15473
		4.67759	16.9607			4.42621	2.6978
		4.81253				1.89849	2.09619
		4.81253				1.35721	1.84646
		4.87898				2.38481	1.46261
		4.87898				0.489773	0.1505
		4.92048				1.55591	3.2356
		5.15297				1.14553	0.118618
		5.18508				0.759572	0.724349
		5.27798				1.51233	1.44015
		5.30503				0.184912	0.8272
		5.45459				0.420325	0.783624
		5.45591				1.6387	0.890994
		5.80492				1.30727	1.48815
		5.80492				1.7371	2.80607
		6.58152				1.2822	1.70348
		6.67418				0.423412	0.0154098
		6.67418				1.24483	2.87912
		7.00189				3.50363	0.74593
		7.06879				0.766673	1.03192
		7.09803				2.11744	0.247957
		7.09803				0.293796	1.44405
		7.58508				1.45636	0.295466
		7.66114				1.18238	3.62495
		7.66114				0.571581	2.91396
		7.70343				1.23257	1.41101
		7.73018				0.344969	1.77151
		7.9423				0.583098	2.2786
		7.99489				3.91776	2.3671
		8.02779				1.56936	0.984098
		8.02779				2.23932	2.3726
		8.22494				0.869741	2.27062
		8.26051				1.65291	0.502101
		8.42798				1.05277	2.04259
		8.56765				0.570091	6.77871
		8.63843				2.22371	1.9442
		9.20098				1.07261	2.59779
		9.36727				0.113948	2.76578
		9.38893				0.769403	0.313216
		9.4153				0.875006	1.62798
		9.4153				0.580609	2.59755
		9.48092				0.513525	3.3656
		9.48092				1.1824	3.54353
		9.54361				0.608114	2.32357
		10.8775				1.08757	1.59468
		11.3817				0.184909	1.9863
		11.8832				1.54238	6.58459
		0.839081				1.24124	2.77393
		2.26243				0.811249	0.743462
		2.74943				0.682933	2.69611
		3.06946				0.929263	0.80787
		3.24685				0.712551	3.68962
		3.49566				1.14314	2.29055
		3.73797				0.802304	1.62072
		3.8642				2.15087	8.17937
		3.92085				0.889511	1.92092
		4.21447				0.966326	1.05334
		4.37927				1.13042	2.56605
		4.42987				1.14273	2.47634
		4.56791				2.07534	0.721616
		4.58897				2.41211	1.23544
		4.60049				1.43717	2.57347
		4.61864				2.1008	0.730291
		4.72743				1.80067	0.340227
		4.7313				2.53014	14.5932
		4.78643				0.703697	3.00195
		4.8002				1.24019	2.6492
		4.81046				0.596278	3.81457
		4.90772				1.18339	7.70221
		5.0784				1.68674	0.0422822
		5.0985				1.22852	1.38394
		5.14263				4.11875	1.98419
		5.17612				0.947074	0.0313843
		5.22841				0.587738	2.21307
		5.3764				0.359278	0.349304
		5.38354				1.02963	1.43275
		5.38488				0.677589	1.77809
		5.43792				2.3699	2.1043
		5.48749				0.502428	3.50266
		5.517				0.957517	0.170928
		5.60796				1.64753	1.87248
		5.62654				0.444934	2.51488
		5.70849				0.623443	2.14281
		5.71643				1.45124	2.29154
		5.74334				2.08826	2.92957
		5.80492				0.788135	0.265255
		5.87496				-0.00160107	0.160107
		5.88232				0.481494	2.38404
		5.95701				0.85174	2.4546
		5.96331				0.4499	2.43002
		5.97311				1.36376	2.24967
		6.06798				1.73155	1.9484
		6.08226				3.63906	2.32114
		6.15201				0.182602	1.29474
		6.19456				2.83347	2.56546
		6.26726				2.02298	2.71872
		6.27793				2.76854	0.431483
		6.30654				0.844721	0.903572
		6.53591				0.991451	1.88648
		6.60359				3.63906	2.14106
		6.63165				0.804632	2.01235
		6.63302				0.864577	0.999331
		6.67718				0.491283	1.91594
		6.68038				0.703697	2.4869
		6.68733				1.13241	4.32833
		6.78286				0.868577	0.360371
		6.85861				0.601495	2.30209
		6.96485				6.09583	2.46456
		7.16516				1.25522	1.4165
		7.27656				0.788617	1.54099
		7.2827				0.746268	5.53475
		7.35364				3.36246	3.84454
		7.47877				1.01933	0.935243
		7.47953				0.831314	0.953923
		7.55089				1.39501	3.9835
		7.66618				1.17176	1.66129
		7.85169				2.2336	0.0384256
		8.27842				2.12298	2.19766
		8.41416				1.5619	1.66719
		8.50798				0.601495	1.85122
		8.51516				2.36481	0.592153
		8.61668				1.79315	0.452487
		8.69734				4.65691	1.41213
		8.90653				2.01728	1.4926
		8.97396				0.820673	1.81881
		11.5592				1.0503	2.92418
		12.8558				1.22466	2.27113
		14.646				0.891405	2.97765
						0.990608	1.98252
						0.424969	1.20178
						0.208732	0.304277
						1.6609	0.608518
						1.22833	2.89403
						1.06289	1.91724
						2.29132	1.08467
						1.05047	1.91559
						1.7301	0.348525
						2.30795	1.13121
						1.06943	1.73317
						1.25343	0.192404
						0.428285	1.41034
						2.75539	2.80352
						1.62002	0.658839
						5.18493	2.18352
						7.94443	1.80637
						0.476398	3.22186
						1.13752	0.806679
						1.93141	3.31517
						1.50247	2.51256
						1.259	2.28134
						1.47478	1.4403
						0.374054	2.55018
						1.51861	2.38319
						0.516302	2.64575
						0.521548	0.700411
						1.42504	5.54914
						1.01704	0.992582
						5.59265	4.23418
						3.67663	1.85859
						3.54889	2.41511
						1.50455	1.8289
						1.03575	1.80266
						0.453493	3.30723
						0.454916	2.79646
						0.591818	2.29209
						1.29303	0.187018
						0.430072	0.930406
						1.32838	4.51485
						1.0964	1.12955
						2.41468	2.04647
						1.26276	3.20848
						0.386444	0.00560398
						1.22536	0.502055
						1.23153	1.33849
						3.29259	1.51709
						1.32639	1.70791
						0.598755	2.26912
						0.446907	1.70107
						0.976475	1.40412
						2.41468	0.443668
						1.28001	1.2678
						2.03612	2.23042
						1.04824	2.43355
						0.788419	2.47229
							1.36164
							0.633902
							2.80444
							1.28188
							1.53262
							2.79879
							0.0560224
							0.467512
							1.41793
							1.83606
							2.4806
							0.212701
							0.659961
							1.41156
							0.859705
							3.14855
							2.72382
							1.32462
							1.87406
							0.928759
							1.20101
							1.22447
							0.694272
							0.742505
							0.451709
							4.84073
							0.401619
							1.27268
							2.18304
							1.6169
							1.11146
							1.87406
							1.57285
							0.242107
							1.72211
							1.74221
							0.332503
							1.9936
							1.68438
							2.58013
							3.79835
							2.18304
							0.790162
							3.47474
							1.63664
							0.888463
							4.95502
							2.48118
							3.17955
							2.05416
							0.0661312
							2.41025
							1.45665
							1.45728
							2.51383
							2.91678
							2.76859
							0.435717
							1.48947
							5.21816
							1.13454
							2.07471
							2.43559
							1.82189
							3.56884
							1.28218
							1.00147
							2.85243
							1.99911
							2.57751
							3.89103
							3.42257
							5.5939
							1.28622
							2.92785
							0.404493
							1.95791
							1.31917
							3.11887
							2.52005
							3.2915
							0.224142
							0.301891
							1.68592
							0.676668
							0.669082
							0.40427
							1.16146
							0.819746
							0.0149433
							3.4511
							0.781695
							0.813673
							1.81692
							0.444296
							2.17455
							2.406
							2.42358
							2.6079
							1.72469
							1.29348
							3.75885
							1.93562
							0.763509
							2.1877
							2.48732
							2.43182
							2.3866
							2.29389
							1.25089
							2.98761
							3.21733
							1.36164
							0.423991
							1.94266
							1.73252
							2.00418
							1.89413
							1.61817
							2.33354
							1.07871
							3.17235
							0.24056
							3.05459
							2.69749
							1.90484
							0.629892
							1.87551
							1.2452
							1.4901
							2.08961
							4.94568
							3.63302
							5.51568
							2.18706
							1.32779
							0.663895
							0.718244
							2.24223
							0.569721
							0.0532337
							3.1877
							2.48659
							4.84073
							2.09417
							2.35096
							2.90091
							2.24863
							2.69169
							1.63275
							3.05185
							0.773813
							1.05634
							1.73591
							1.93513
							0.919291
							0.411957
							2.97471
							5.01821
							1.86838
							1.05025
